# Supplementary material for: Machine learning-based predictive models and subtypes patterns in peripheral blood of schizophrenia based on a machine learning computational framework
Source: Schizophrenia (Heidelb). 2026 Mar 24;12(1):46. doi: 10.1038/s41537-026-00744-z (PMC13187130; doi:10.1038/s41537-026-00744-z)
Supplement: Supplementary file 10 — Supplemental Table 1–11 [file 41537_2026_744_MOESM10_ESM.xlsx]

## Sheet: S1
Supplemental file S1: Suggested top 10 chemicals for SCZ
ID	Compound	Degree	Betweenness	Neighborhood
C459179	4-(5-benzo(1,3)dioxol-5-yl-4-pyridin-2-yl-1H-imidazol-2-yl)benzamide	9	0.03	28.78
C516138	(6-(4-(2-piperidin-1-ylethoxy)phenyl))-3-pyridin-4-ylpyrazolo(1,5-a)pyrimidine	9	0.03	28.78
D014635	Valproic Acid	9	0.03	28.56
C012589	trichostatin A	8	0.02	28.62
D018501	Antirheumatic Agents	7	0.04	25.14
D014212	Tretinoin	7	0.04	42.86
D016604	Aflatoxin B1	6	0.02	32.83
C006632	arsenic trioxide	6	0.02	44.83
C561695	(+)-JQ1 compound	6	0.01	16.67
C018021	cobaltous chloride	5	0.02	50.2

## Sheet: S2
Supplemental file S2: Suggested top 10 drugs for SCZ.
Name	P-value	Adjusted p-value	Odds Ratio	Combined score
bisacodyl MCF7 UP	0.000644	0.1405	21.22	155.91
ouabain MCF7 UP	0.000914	0.1405	18.75	131.18
digoxin MCF7 UP	0.002017	0.1405	14.14	87.73
digitoxigenin MCF7 UP	0.002089	0.1405	13.96	86.14
0175029-0000 PC3 DOWN	0.002108	0.1405	5.02	30.95
Deguelin CTD 00003487	0.00246	0.1405	31.23	187.61
helveticoside MCF7 UP	0.002615	0.1405	12.87	76.53
proscillaridin MCF7 UP	0.003124	0.1405	12.07	69.61
menadione PC3 UP	0.003605	0.1405	25.58	143.88
lanatoside C MCF7 UP	0.003794	0.1405	11.24	62.66

## Sheet: S3
Supplemental file S3: Detailed information of 5 blood schizophrenia microarray datasets.
GEO datasets	Sample size (SCZ/CTL)	Rows per platform	Tissues	GPL Platforms
GSE18312	13/8	17324	Whole blood	GPL5175 [HuEx-1_0-st] Affymetrix Human Exon 1.0 ST Array [transcript (gene) version]
GSE27383	43/29	22880	PBMCs	GPL570 [HG-U133_Plus_2] Affymetrix Human Genome U133 Plus 2.0 Array
GSE38485	121/118	16900	Whole blood	1-GPL6883 Illumina HumanRef-8 v3.0 expression beadchip 2-GPL6947 Illumina HumanHT-12 V3.0 expression beadchip
GSE54913	18/12	12847	PBMCs	GPL15314 Arraystar Human LncRNA microarray V2.0 (Agilent-033010 Probe Name version)
GSE165604	19/18	16145	Blood (lymphocytes)	GPL16791 Illumina HiSeq 2500 (Homo sapiens)

## Sheet: S4
Supplemental file S4: Functional and pathway Enrichment of DEGs in schizophrenia.
GO_BP (Top 10)
ID	Description	Count	GeneRatio	BgRatio	pvalue	p.adjust	qvalue	geneID
GO:0007249	I-kappaB kinase/NF-kappaB signaling	40	40/974	281/18722	6.93851e-09	3.65659e-05	3.08581e-05	S100A12/TFRC/S100B/DAB2IP/AZI2/BIRC2/VAPA/CASP1/TLR6/RIOK3/PPM1B/TNFSF10/MALT1/CTNNB1/ZDHHC17/TBK1/TANK/OPTN/CHUK/AVPR2/MIER1/TRAF5/CLEC7A/MTDH/IFIT5/TRIM38/RBCK1/FLNA/TNFRSF1A/AKT1/TRIM21/HMOX1/CD74/MIB2/CPNE1/EDA/OTUD7A/RHOC/ROR1/CX3CR1
GO:0042060	wound healing	51	51/974	422/18722	1.82184e-08	4.58202e-05	3.86678e-05	PF4/F5/NOG/S100A8/ANXA1/PDCD10/SCUBE1/CASP3/HMGCR/SERPINE1/HPSE/ENTPD1/TGFA/NFE2L2/PTEN/SDC1/STXBP3/JAK2/ARL8B/CLEC7A/TYRO3/WAS/ITGA5/P2RX1/CD151/FLNA/FZD7/EVPL/PAFAH2/PROS1/SRC/ANXA6/HMOX1/ERBB2/GATA2/GP1BA/PLAT/CD40LG/LOX/DGKQ/SERPING1/TREML1/TLN1/ITGA2B/ALOX12/RHOC/MCAM/SLC7A11/GP9/YAP1/FGFR2
GO:0043122	regulation of I-kappaB kinase/NF-kappaB signaling	36	36/974	249/18722	2.60836e-08	4.58202e-05	3.86678e-05	S100A12/TFRC/S100B/DAB2IP/BIRC2/VAPA/CASP1/TLR6/RIOK3/PPM1B/TNFSF10/MALT1/CTNNB1/ZDHHC17/TBK1/TANK/OPTN/CHUK/MIER1/TRAF5/CLEC7A/MTDH/IFIT5/TRIM38/RBCK1/FLNA/TNFRSF1A/TRIM21/HMOX1/CD74/MIB2/CPNE1/EDA/OTUD7A/RHOC/ROR1
GO:0097193	intrinsic apoptotic signaling pathway	39	39/974	288/18722	4.29341e-08	5.57992e-05	4.70891e-05	CYP1B1/PTGS2/HINT1/BOK/S100A8/BCLAF1/E2F1/DDX3X/PDCD10/DNAJC10/RPS27L/DAB2IP/ITPR1/CASP3/MCL1/SNAI1/NFE2L2/CYLD/DNAJA1/JAK2/ARL6IP5/DDIT3/CUL5/PIAS4/HYOU1/ATP2A3/HIPK2/TNFRSF1A/AKT1/PHLDA3/SRC/HMOX1/TNFRSF1B/CD74/PLAGL2/CHAC1/TP73/PLEKHF1/NFATC4
GO:0042110	T cell activation	55	55/974	487/18722	5.29404e-08	5.57992e-05	4.70891e-05	ARG1/NFKBIZ/ICOS/TFRC/ANXA1/PTGER4/PRDM1/CD47/CCR2/AZI2/ZFP36L1/PAG1/CASP3/SP3/CR1/MALT1/CTNNB1/PRNP/TNFSF13B/CLEC7A/ITCH/MSN/NCSTN/WAS/IL12RB1/CD151/FZD7/SIRPG/AKT1/SRC/ZAP70/BTN3A1/ELF4/ERBB2/TNFRSF1B/CD74/CD300A/EGR3/TNFSF14/ADA/RUNX3/ZFPM1/CD40LG/ITPKB/SLA2/CCL5/CD160/LAT/LAG3/CD8A/EOMES/CD7/ITGAL/CD3E/ZNF683
GO:0043123	positive regulation of I-kappaB kinase/NF-kappaB signaling	29	29/974	186/18722	1.13228e-07	9.94517e-05	8.39276e-05	S100A12/TFRC/S100B/BIRC2/VAPA/CASP1/TLR6/TNFSF10/MALT1/CTNNB1/ZDHHC17/TBK1/CHUK/MIER1/TRAF5/CLEC7A/MTDH/IFIT5/TRIM38/RBCK1/FLNA/TNFRSF1A/TRIM21/HMOX1/CD74/MIB2/EDA/RHOC/ROR1
GO:2001233	regulation of apoptotic signaling pathway	42	42/974	356/18722	6.32502e-07	0.000476184	0.000401853	PTGS2/PF4/NOG/BOK/S100A8/HMGB2/BCLAF1/DDX3X/DAB2IP/SERPINE1/MCL1/TNFSF10/SNAI1/CTNNB1/NFE2L2/PTEN/PAK2/CYLD/DNAJA1/GNAI3/ITGA6/DDIT3/PIAS4/HYOU1/MNT/RBCK1/AATF/GNAI2/AKT1/SRC/HMOX1/CD74/PLAGL2/TPD52L1/MEIS3/BCL2L14/PLEKHF1/CX3CR1/NFATC4/EYA2/YAP1/G0S2
GO:0048608	reproductive structure development	47	47/974	424/18722	8.47344e-07	0.000558188	0.000471057	PTGS2/BRIP1/ADAM20/NOG/BOK/ADM/TIPARP/ANXA1/HMGB2/PRDM1/ZFP36L1/CASP3/BIRC2/IDH1/SP3/TNFSF10/SNAI1/ADAMTS1/NCOA4/CTNNB1/PTEN/SDC1/MKKS/BMPR2/TMED2/CDKN1B/FNDC3A/EAF2/MGST1/TYRO3/ERCC1/ARRB1/FLNA/MEN1/AKT1/SRC/GATA2/UMODL1/TRIM28/ADA/HSP90AB1/COL9A3/ASCL2/BSG/EOMES/ROR2/FGFR2
GO:0061458	reproductive system development	47	47/974	427/18722	1.03528e-06	0.000606212	0.000511584	PTGS2/BRIP1/ADAM20/NOG/BOK/ADM/TIPARP/ANXA1/HMGB2/PRDM1/ZFP36L1/CASP3/BIRC2/IDH1/SP3/TNFSF10/SNAI1/ADAMTS1/NCOA4/CTNNB1/PTEN/SDC1/MKKS/BMPR2/TMED2/CDKN1B/FNDC3A/EAF2/MGST1/TYRO3/ERCC1/ARRB1/FLNA/MEN1/AKT1/SRC/GATA2/UMODL1/TRIM28/ADA/HSP90AB1/COL9A3/ASCL2/BSG/EOMES/ROR2/FGFR2
GO:0007599	hemostasis	30	30/974	222/18722	1.59952e-06	0.000842948	0.000711367	PF4/F5/SCUBE1/SERPINE1/HPSE/ENTPD1/NFE2L2/STXBP3/JAK2/AVPR2/TYRO3/GPI/WAS/P2RX1/TPH1/FLNA/PAFAH2/PROS1/SRC/GP1BA/PLAT/CD40LG/DGKQ/SERPING1/TREML1/TLN1/ITGA2B/ALOX12/SLC7A11/GP9
GO_CC (Top 10)
ID	Description	Count	GeneRatio	BgRatio	pvalue	p.adjust	qvalue	geneID
GO:0060205	cytoplasmic vesicle lumen	40	40/1009	325/19549	3.2135e-07	0.000101397	8.72461e-05	CAMP/ARG1/PF4/S100A12/SLPI/F5/S100A8/S100P/CREG1/GCA/DDX3X/RNASE2/GYG1/FUCA1/QPCT/IDH1/SERPINE1/HPSE/AGL/SERPINB1/GDI2/HEBP2/PGM2/CCT2/SRGN/GPI/FCN1/TRAPPC1/PROS1/GRN/PYGB/CTSZ/PA2G4/JUP/LGALS3BP/ADA/HSP90AB1/SERPING1/SPTAN1/CTSW
GO:0031983	vesicle lumen	40	40/1009	327/19549	3.77836e-07	0.000101397	8.72461e-05	CAMP/ARG1/PF4/S100A12/SLPI/F5/S100A8/S100P/CREG1/GCA/DDX3X/RNASE2/GYG1/FUCA1/QPCT/IDH1/SERPINE1/HPSE/AGL/SERPINB1/GDI2/HEBP2/PGM2/CCT2/SRGN/GPI/FCN1/TRAPPC1/PROS1/GRN/PYGB/CTSZ/PA2G4/JUP/LGALS3BP/ADA/HSP90AB1/SERPING1/SPTAN1/CTSW
GO:0045177	apical part of cell	48	48/1009	435/19549	5.99643e-07	0.000101397	8.72461e-05	PTPRH/CLDND1/KCNA5/DDR2/SLC6A20/CLIC4/ANXA1/NIN/HPN/SNX10/SLC34A1/SLC22A4/SLC26A4/CYBRD1/PARD3/CSPG4/ATP6V1G1/PDZK1/SLC29A4/TMEM30A/CTNNB1/PTEN/STXBP3/BMPR2/PRKAA1/MTDH/IFIT5/MGST1/KCNMA1/MSN/GJB6/TNIK/P2RY4/SLC3A2/ADRB2/ERBB2/UMODL1/PLAT/HSP90AB1/SLC17A3/CRB2/AP2A1/SLC16A2/ANK2/EDA/SLC7A11/AQP10/MAL2
GO:0034774	secretory granule lumen	39	39/1009	322/19549	6.79375e-07	0.000101397	8.72461e-05	CAMP/ARG1/PF4/S100A12/SLPI/F5/S100A8/S100P/CREG1/GCA/DDX3X/RNASE2/GYG1/FUCA1/QPCT/IDH1/SERPINE1/HPSE/AGL/SERPINB1/GDI2/HEBP2/PGM2/CCT2/SRGN/GPI/FCN1/TRAPPC1/PROS1/GRN/PYGB/CTSZ/PA2G4/JUP/LGALS3BP/HSP90AB1/SERPING1/SPTAN1/CTSW
GO:0042581	specific granule	24	24/1009	160/19549	2.44407e-06	0.000291822	0.000251096	CAMP/ARG1/SLPI/ANXA3/CLEC12A/DEGS1/CD47/CLEC4D/SCAMP1/QPCT/HPSE/CKAP4/TMEM30A/CYBB/STXBP3/P2RX1/CTSZ/ALDH3B1/JUP/TNFRSF1B/TMC6/SPTAN1/STXBP2/ITGAL
GO:0030667	secretory granule membrane	35	35/1009	311/19549	1.28885e-05	0.00107448	0.000924529	CAV2/CLEC12A/RAB31/CD58/RAB10/DEGS1/CD47/CLEC4D/SCAMP1/ITPR1/VAPA/RAP2C/CKAP4/CR1/TMEM30A/CYBB/ATP11B/TMED2/CPNE3/MGST1/NCSTN/P2RX1/PAM/ATP8B3/ALDH3B1/TNFRSF1B/ANPEP/CD300A/TMC6/BSG/CPNE1/ITGA2B/ITGAL/SYT1/ACRBP
GO:0005766	primary lysosome	22	22/1009	155/19549	1.56237e-05	0.00107448	0.000924529	ARG1/CREG1/GCA/RNASE2/FUCA1/VAPA/CKAP4/GDI2/TMEM30A/HEBP2/ATP11B/CCT2/CPNE3/STX7/MGST1/NCSTN/TRAPPC1/GRN/PYGB/PA2G4/CPNE1/STXBP2
GO:0042582	azurophil granule	22	22/1009	155/19549	1.56237e-05	0.00107448	0.000924529	ARG1/CREG1/GCA/RNASE2/FUCA1/VAPA/CKAP4/GDI2/TMEM30A/HEBP2/ATP11B/CCT2/CPNE3/STX7/MGST1/NCSTN/TRAPPC1/GRN/PYGB/PA2G4/CPNE1/STXBP2
GO:0016324	apical plasma membrane	39	39/1009	367/19549	1.61982e-05	0.00107448	0.000924529	PTPRH/CLDND1/KCNA5/DDR2/SLC6A20/ANXA1/HPN/SLC34A1/SLC22A4/SLC26A4/CYBRD1/PARD3/CSPG4/ATP6V1G1/PDZK1/SLC29A4/TMEM30A/PTEN/STXBP3/BMPR2/PRKAA1/MTDH/KCNMA1/MSN/GJB6/TNIK/P2RY4/SLC3A2/ADRB2/ERBB2/UMODL1/HSP90AB1/SLC17A3/CRB2/AP2A1/SLC16A2/ANK2/AQP10/MAL2
GO:0005925	focal adhesion	42	42/1009	418/19549	2.98216e-05	0.00178035	0.00153189	RPL9/RPL23/CAV2/DDR2/PPP1CB/ANXA1/RPL31/RPLP0/RAB10/PPP1CC/RALA/GNA13/CSPG4/GDI2/CTNNB1/PTPN12/STX16/PARVA/TNFSF13B/JAK2/CPNE3/ITGA6/MSN/NCSTN/FZD2/ITGA5/CD151/HYOU1/FLNA/PDLIM1/CAPN1/SRC/ANXA6/JUP/CALR/RRAS/FLT1/PIP5K1C/BSG/TLN1/ITGA2B/MCAM
GO_MF (Top 10)
ID	Description	Count	GeneRatio	BgRatio	pvalue	p.adjust	qvalue	geneID
GO:0045296	cadherin binding	38	38/1004	332/18367	1.36198e-05	0.0131703	0.011842	PTPRH/S100P/ANXA1/RAB10/DDX3X/PCMT1/COBLL1/SWAP70/KTN1/SNX2/SLK/DAB2IP/IDH1/VAPA/CTNNB1/PAK2/PARVA/BMPR2/RTN4/ITGA6/CKAP5/MARK2/FLNA/PDLIM1/CTNND2/SLC3A2/EVPL/SRC/JUP/GIPC1/ATIC/HSP90AB1/RANGAP1/BSG/TLN1/SPTAN1/NOTCH3/CDH6
GO:0001664	G protein-coupled receptor binding	33	33/1004	295/18367	7.72938e-05	0.0284053	0.0255405	PF4/PROK2/PALM/ADRB1/CNIH4/ADM/CXCL9/RALA/CCR2/GNA13/CKLF/PRNP/DNAJA1/JAK2/RYK/GNAI3/ITCH/GNAL/ARRB1/FLNA/GNAI2/FZD7/FCN1/WNT16/REEP1/BICD1/TUB/CCL5/ROR2/CX3CR1/CXCL3/CCL22/CXCL2
GO:0031625	ubiquitin protein ligase binding	33	33/1004	297/18367	8.81241e-05	0.0284053	0.0255405	RPL23/SMAD5/BOK/UBE2J1/RBX1/RALA/PRKAR2B/GGN/CCT2/DNAJA1/TANK/TRAF5/RTN4/CUL5/PIAS4/GPI/DAXX/ARRB1/USP2/SRC/PYHIN1/SCAMP3/PA2G4/TNFRSF1B/CALR/TRIM28/POLR2A/RNF40/HSP90AB1/RANGAP1/AXIN1/SCN5A/EGR2
GO:0044389	ubiquitin-like protein ligase binding	34	34/1004	316/18367	0.000130352	0.0315126	0.0283344	RPL23/SMAD5/BOK/UBE2J1/RBX1/RALA/PRKAR2B/GGN/CCT2/DNAJA1/TANK/TRAF5/RTN4/CUL5/ITCH/PIAS4/GPI/DAXX/ARRB1/USP2/SRC/PYHIN1/SCAMP3/PA2G4/TNFRSF1B/CALR/TRIM28/POLR2A/RNF40/HSP90AB1/RANGAP1/AXIN1/SCN5A/EGR2
KEGG (Top 10)
ID	Description	Count	GeneRatio	BgRatio	pvalue	p.adjust	qvalue	geneID
hsa04064	NF-kappa B signaling pathway	18	18/539	105/8841	5.64629e-05	0.0129342	0.0113458	LY96/PTGS2/CARD14/BIRC2/MALT1/CYLD/TNFSF13B/CHUK/TRAF5/PIAS4/TNFRSF1A/ZAP70/TNFSF14/CD40LG/EDA/LAT/CXCL3/CXCL2
hsa05222	Small cell lung cancer	16	16/539	93/8841	0.000138469	0.0129342	0.0113458	PTGS2/E2F1/LAMB3/CASP3/BIRC2/PTEN/CHUK/CDKN1B/TRAF5/ITGA6/E2F3/CDK4/AKT1/COL4A3/COL4A4/ITGA2B
hsa05142	Chagas disease	17	17/539	103/8841	0.000146622	0.0129342	0.0113458	IFNGR1/C1QC/TLR6/SERPINE1/CHUK/GNAI3/GNAL/CD247/PLCB2/PPP2R2B/GNAI2/TNFRSF1A/AKT1/CALR/PPP2R1A/CCL5/CD3E
hsa04216	Ferroptosis	10	10/539	42/8841	0.000162694	0.0129342	0.0113458	ACSL4/TFRC/SLC40A1/ACSL1/NCOA4/CYBB/PRNP/SLC3A2/HMOX1/SLC7A11
hsa04061	Viral protein interaction with cytokine and cytokine receptor	16	16/539	100/8841	0.000329231	0.0209391	0.0183676	PF4/CXCL9/CCR2/TNFSF10/TNFRSF1A/TNFRSF1B/IL2RG/TNFSF14/CXCR3/CSF1R/CCL5/IL2RB/CX3CR1/CXCL3/CCL22/CXCL2
hsa04148	Efferocytosis	21	21/539	156/8841	0.000490172	0.0259791	0.0227887	ARG1/PTGS2/PTGER4/PTGER2/CD47/C1QC/CASP3/CASP1/TMEM30A/ATP11B/JAK2/TYRO3/ATP2A3/SIRPG/PROS1/CALR/DUSP5/BSG/DUSP4/CX3CR1/NFATC4
hsa05165	Human papillomavirus infection	35	35/539	333/8841	0.00106422	0.048346	0.0424088	PTGS2/E2F1/PTGER4/LAMB3/CASP3/CREB5/PARD3/ATP6V1G1/CTNNB1/PTEN/TBK1/PPP2R3C/CHUK/CDKN1B/ITGA6/CDK4/FZD2/ITGA5/LLGL1/PPP2R2B/TNFRSF1A/FZD7/AKT1/HES4/TSC2/WNT16/COL4A3/PPP2R1A/COL9A3/COL4A4/AXIN1/ITGA2B/NOTCH3/ATP6V1C2/TCF7L1

## Sheet: S5
Supplemental file S5: Key Modules
pink	yellow
RALGPS2	S100A9
CD37	FTL
CD22	PSAP
PLEKHA2	CTSS
CD79B	FCN1
TCL1A	COTL1
HLA.DOA	SERPINA1
BANK1	FGL2
HVCN1	IFI30
KIAA0040	CD68
FAM129C	TNFRSF1B
PAX5	GRN
FCER2	AIF1
RAB30	KCTD12
SWAP70	VSIR
MEF2C	CD14
WDFY4	MNDA
FCRLA	CTSZ
TLR10	NCF2
RUBCNL	CPVL
BLK	TGFBI
FCHSD2	GNS
CD19	CD93
AFF3	HCK
SLC9A7	RNF130
BTLA	SPI1
TCF4	TYMP
BLNK	CSF1R
MIR600HG	ATP6V1B2
CDCA7L	NFAM1
GUCD1	CPPED1
HLA.DOB	RXRA
STRBP	CFP
SNX22	SLC7A7
TAPT1	SDCBP
P2RX5	FCGRT
CD72	PLBD1
KMO	FPR1
OSER1	LRRC25
ZCCHC7	IFNGR1
STAP1	TIMP2
BCL11A	OS9
SEMA4B	CSTA
GNG7	EMILIN2
SIPA1L3	SIRPA
CD40	GIMAP8
FAM43A	MEGF9
QRSL1	TLR4
FCGR2B	TBXAS1
BCL7A	PLXDC2
PLEKHG1	CCR1
LCN10	P2RY13
TREML2	PTAFR
E2F5	LILRA1
DTX4	VMP1
CLEC17A	SCPEP1
CR2	DPYSL2
DENND5B	H2AFY
CD200	GCA
FAM3C	LMO2
CNR2	CD163
MACROD2	IL13RA1
KLHL14	MAFB
PRICKLE1	BRI3
PMEPA1	C5AR1
EBF1	NAGA
PTPRK	SLC43A2
MOB3B	MEFV
BEND4	PAK1
ABCB4	CD86
NETO1	TLR8
PNOC	ZNF385A
LARGE1	KCNE3
FAM111B	PRAM1
TCL6	LILRA2
CORO2B	IMPDH1
PCDH9	BACH1
PPFIBP1	NUDT16
MIR4537	PILRA
ELL3	FAM49A
MYO1B	ATP6V1A
MIR4539	ALDH1A1
UGT8	SLC15A3
C12orf42	NACC2
MIR378I	ALDH3B1
MIR4538	RASGRP4
LINC01800	C3AR1
KHDRBS2	CLEC4E
APBB2	RBM47
LOC613266	LTBR
FAM81A	CD33
NIPAL4	IGSF6
GLI1	SLC37A2
LINC01013	ARHGEF10L
ENAH	SLC31A2
SCN4A	BST1
CRB2	NLRC4
SYN3	LPCAT2
	HAVCR2
	CD300LB
	SCARB2
	CYFIP1
	GAB2
	SIGLEC9
	NRROS
	NLRP12
	GLT1D1
	SLC43A3
	CAMK1
	NLRP3
	MGST1
	ADAP2
	RIN2
	SLC31A1
	TREM1
	DNASE1L1
	KYNU
	TNFRSF8
	TRIOBP
	GPAT3
	SLC8A1
	JDP2
	PLAUR
	ZFHX3
	ATG7
	CLEC4D
	OAF
	SGMS2
	FZD1
	SMCO4
	CCDC149
	NLN
	KCNJ2
	MARVELD1
	LRP3
	SLC19A1
	TNFSF13
	IQSEC2
	ACPP
	ZBTB47
	C5AR2
	LRMDA
	MPZL2
	MFSD7
	SLC9A7P1
	CNTLN
	MPO
	TNFRSF10C
	RARA.AS1
	CEBPA.AS1
	SIRPD

## Sheet: S6
Supplemental file S6: 78 overlapping genes.
Genes
APBB2
SYDE1
CLCN1
ITPKB
CYP1B1
ACSL4
AZI2
PLAGL2
SHD
SNX2
ZCCHC7
FLT1
SCAP
MSN
BTLA
DAZL
SPAG17
UNC93B1
BANK1
S100A8
CSF1R
HS3ST1
PAX5
SIGIRR
RBM10
SWAP70
SMO
CD300A
SLC27A1
F5
HNMT
COBLL1
SNAI1
ASGR2
CXCL9
PILRA
ALDH3B1
TLR10
IDH1
FBXL5
PRAM1
HMOX1
GRN
GPBAR1
CCR2
FCN1
TNFRSF1B
MCOLN1
PGM2
MS4A6A
TNFSF10
AQP9
WARS
COL9A3
CTBS
GPR20
FZD2
CLEC4D
ADM
CTSZ
COL8A2
RTN4
CYBRD1
AVPR2
ETS2
C1QC
OSBPL11
SLC18A1
NQO2
CD300LB
MGST1
SNX10
RP2
IFNGR1
GCA
PROK2
TNFSF13B
ITGA6

## Sheet: S7
Supplemental file S7: The classification performance metrics for diagnosing SCZ using the 133 ML algorithms on the eight sets (Average).
Algoritms	AUC	Sensitivity	Specificity	Positive Predictive Value	Negative Predictive Value	Precision	Recall	F1
Lasso+Stepglm[both]	0.853871	0.733459	0.850247	0.834454	0.759651	0.834454	0.733459	0.778837
SVM	0.927015	0.802121	0.919565	0.911957	0.822386	0.911957	0.802121	0.851543
glmBoost+SVM	0.894694	0.791826	0.908859	0.901046	0.812267	0.901046	0.791826	0.84095
Ridge	0.83911	0.712962	0.827909	0.809087	0.740816	0.809087	0.712962	0.75625
Lasso+SVM	0.921524	0.786441	0.903508	0.89383	0.808085	0.89383	0.786441	0.83476
glmBoost+Ridge	0.793813	0.677084	0.792425	0.765491	0.710559	0.765491	0.677084	0.716918
Enet[alpha=0.1]	0.83906	0.718001	0.832987	0.815044	0.745256	0.815044	0.718001	0.761701
glmBoost+Enet[alpha=0.1]	0.797611	0.6859	0.801235	0.776493	0.717894	0.776493	0.6859	0.726709
Enet[alpha=0.2]	0.84669	0.729192	0.845355	0.829942	0.755055	0.829942	0.729192	0.774448
Enet[alpha=0.3]	0.833498	0.722671	0.838828	0.822343	0.749302	0.822343	0.722671	0.767438
glmBoost+Enet[alpha=0.3]	0.805106	0.687424	0.802762	0.778138	0.719317	0.778138	0.687424	0.728292
glmBoost+Enet[alpha=0.2]	0.801579	0.687424	0.802762	0.778138	0.719317	0.778138	0.687424	0.728292
Enet[alpha=0.4]	0.833705	0.722046	0.8382	0.821667	0.748718	0.821667	0.722046	0.766789
glmBoost+Enet[alpha=0.4]	0.805411	0.678273	0.793245	0.767852	0.71067	0.767852	0.678273	0.718622
Lasso+glmBoost	0.778109	0.658204	0.772412	0.745625	0.691551	0.745625	0.658204	0.697558
Enet[alpha=0.5]	0.832775	0.719666	0.836183	0.817519	0.747769	0.817519	0.719666	0.763637
glmBoost	0.778109	0.658204	0.772412	0.745625	0.691551	0.745625	0.658204	0.697558
glmBoost+Enet[alpha=0.5]	0.805822	0.68237	0.797345	0.772838	0.714161	0.772838	0.68237	0.723117
Enet[alpha=0.6]	0.830075	0.719392	0.835912	0.817226	0.747514	0.817226	0.719392	0.763353
glmBoost+Enet[alpha=0.6]	0.805417	0.680286	0.795245	0.77072	0.712095	0.77072	0.680286	0.721016
glmBoost+Enet[alpha=0.7]	0.808647	0.689677	0.804967	0.781538	0.720788	0.781538	0.689677	0.731049
glmBoost+Enet[alpha=0.8]	0.808233	0.690577	0.805866	0.782507	0.721627	0.782507	0.690577	0.731982
Enet[alpha=0.8]	0.834281	0.720291	0.836811	0.818195	0.748353	0.818195	0.720291	0.764286
Enet[alpha=0.9]	0.832281	0.718242	0.834727	0.815963	0.74643	0.815963	0.718242	0.762149
Lasso	0.833941	0.716576	0.833049	0.814228	0.744813	0.814228	0.716576	0.76045
Enet[alpha=0.7]	0.833954	0.720291	0.836811	0.818195	0.748353	0.818195	0.720291	0.764286
glmBoost+Enet[alpha=0.9]	0.808695	0.686479	0.801766	0.777521	0.718136	0.777521	0.686479	0.727487
glmBoost+Lasso	0.810857	0.686479	0.801766	0.777521	0.718136	0.777521	0.686479	0.727487
Lasso+plsRglm	0.797358	0.682442	0.796999	0.773822	0.71333	0.773822	0.682442	0.72358
glmBoost+plsRglm	0.78709	0.647748	0.762233	0.73386	0.682307	0.73386	0.647748	0.686503
glmBoost+Stepglm[forward]	0.817956	0.707538	0.823227	0.8021	0.737073	0.8021	0.707538	0.750135
Lasso+Stepglm[forward]	0.862845	0.735174	0.852312	0.835646	0.76196	0.835646	0.735174	0.780332
RF+SVM	0.875939	0.753918	0.869408	0.85406	0.779093	0.85406	0.753918	0.799081
Stepglm[forward]	0.832167	0.635393	0.475003	0.471084	0.419549	0.971084	0.635393	0.748886
plsRglm	0.76745	0.658043	0.773509	0.745083	0.69274	0.745083	0.658043	0.697232
RF+Ridge	0.776345	0.612878	0.725445	0.691583	0.65081	0.691583	0.612878	0.6484
RF+Enet[alpha=0.1]	0.776018	0.619782	0.732377	0.69968	0.656869	0.69968	0.619782	0.655847
RF+plsRglm	0.759192	0.632626	0.7467	0.716332	0.668583	0.716332	0.632626	0.670282
RF+Stepglm[forward]	0.783601	0.658564	0.771894	0.745495	0.691444	0.745495	0.658564	0.697788
RF+Enet[alpha=0.2]	0.772677	0.615202	0.727799	0.694109	0.652988	0.694109	0.615202	0.65082
RF+Enet[alpha=0.3]	0.770918	0.609248	0.721483	0.68784	0.646993	0.68784	0.609248	0.644712
RF+Enet[alpha=0.6]	0.768122	0.615684	0.728276	0.694694	0.653378	0.694694	0.615684	0.651352
RF+Lasso	0.764869	0.612111	0.724666	0.690817	0.650031	0.690817	0.612111	0.647633
RF+Enet[alpha=0.7]	0.76648	0.616726	0.729327	0.695753	0.654411	0.695753	0.616726	0.652402
RF+Enet[alpha=0.5]	0.768222	0.615827	0.728427	0.694784	0.653572	0.694784	0.615827	0.651469
RF+glmBoost	0.768778	0.623961	0.736881	0.70401	0.661195	0.70401	0.623961	0.660101
RF+Enet[alpha=0.9]	0.76548	0.612111	0.724666	0.690817	0.650031	0.690817	0.612111	0.647633
RF+Enet[alpha=0.4]	0.769619	0.609248	0.721483	0.68784	0.646993	0.68784	0.609248	0.644712
RF+Enet[alpha=0.8]	0.765782	0.615059	0.727648	0.694018	0.652793	0.694018	0.615059	0.650702
RF+Stepglm[both]	0.771674	0.653644	0.768132	0.740784	0.687476	0.740784	0.653644	0.692864
RF+Stepglm[backward]	0.771674	0.653644	0.768132	0.740784	0.687476	0.740784	0.653644	0.692864
Stepglm[both]+Ridge	0.84697	0.738422	0.854509	0.836117	0.765906	0.836117	0.738422	0.782471
Stepglm[backward]+Ridge	0.84697	0.738422	0.854509	0.836117	0.765906	0.836117	0.738422	0.782471
Stepglm[both]+plsRglm	0.751411	0.627564	0.741594	0.711722	0.663282	0.711722	0.627564	0.665401
Stepglm[backward]+plsRglm	0.751411	0.627564	0.741594	0.711722	0.663282	0.711722	0.627564	0.665401
Stepglm[both]+Enet[alpha=0.9]	0.858166	0.73931	0.856532	0.839247	0.766471	0.839247	0.73931	0.78424
Stepglm[backward]+Enet[alpha=0.9]	0.858166	0.73931	0.856532	0.839247	0.766471	0.839247	0.73931	0.78424
Stepglm[both]+Enet[alpha=0.1]	0.849307	0.751835	0.869092	0.853975	0.777444	0.853975	0.751835	0.797765
Stepglm[backward]+Enet[alpha=0.1]	0.849307	0.751835	0.869092	0.853975	0.777444	0.853975	0.751835	0.797765
Stepglm[both]+Enet[alpha=0.8]	0.859355	0.744306	0.861532	0.845202	0.770801	0.845202	0.744306	0.789669
Stepglm[backward]+Enet[alpha=0.8]	0.859355	0.744306	0.861532	0.845202	0.770801	0.845202	0.744306	0.789669
Stepglm[both]+Enet[alpha=0.2]	0.852081	0.748987	0.866248	0.85034	0.775121	0.85034	0.748987	0.794569
Stepglm[backward]+Enet[alpha=0.2]	0.852081	0.748987	0.866248	0.85034	0.775121	0.85034	0.748987	0.794569
Stepglm[both]+Lasso	0.858028	0.738268	0.855482	0.838188	0.765438	0.838188	0.738268	0.78319
Stepglm[backward]+Lasso	0.858028	0.738268	0.855482	0.838188	0.765438	0.838188	0.738268	0.78319
Stepglm[both]+Enet[alpha=0.6]	0.857219	0.744306	0.861532	0.845202	0.770801	0.845202	0.744306	0.789669
Stepglm[backward]+Enet[alpha=0.6]	0.857219	0.744306	0.861532	0.845202	0.770801	0.845202	0.744306	0.789669
glmBoost+GBM	0.884094	0.791974	0.909317	0.900591	0.813044	0.900591	0.791974	0.840839
Stepglm[both]+Enet[alpha=0.7]	0.858938	0.744306	0.861532	0.845202	0.770801	0.845202	0.744306	0.789669
Stepglm[backward]+Enet[alpha=0.7]	0.858938	0.744306	0.861532	0.845202	0.770801	0.845202	0.744306	0.789669
Lasso+Stepglm[backward]	0.853871	0.733459	0.850247	0.834454	0.759651	0.834454	0.733459	0.778837
Stepglm[both]	0.80051	0.588642	0.456692	0.449713	0.361815	0.949713	0.588642	0.714582
Stepglm[backward]	0.80051	0.588642	0.456692	0.449713	0.361815	0.949713	0.588642	0.714582
glmBoost+Stepglm[both]	0.816482	0.708977	0.824954	0.803521	0.738773	0.803521	0.708977	0.751568
glmBoost+Stepglm[backward]	0.816482	0.708977	0.824954	0.803521	0.738773	0.803521	0.708977	0.751568
Stepglm[both]+Enet[alpha=0.4]	0.856068	0.74698	0.864243	0.84811	0.773308	0.84811	0.74698	0.792455
Stepglm[backward]+Enet[alpha=0.4]	0.856068	0.74698	0.864243	0.84811	0.773308	0.84811	0.74698	0.792455
Stepglm[both]+Enet[alpha=0.3]	0.856063	0.747605	0.864872	0.848786	0.773892	0.848786	0.747605	0.793104
Stepglm[backward]+Enet[alpha=0.3]	0.856063	0.747605	0.864872	0.848786	0.773892	0.848786	0.747605	0.793104
Stepglm[both]+glmBoost	0.756339	0.651256	0.766053	0.73652	0.68656	0.73652	0.651256	0.689654
Stepglm[backward]+glmBoost	0.756339	0.651256	0.766053	0.73652	0.68656	0.73652	0.651256	0.689654
Stepglm[both]+Enet[alpha=0.5]	0.857204	0.744931	0.86216	0.845878	0.771385	0.845878	0.744931	0.790318
Stepglm[backward]+Enet[alpha=0.5]	0.857204	0.744931	0.86216	0.845878	0.771385	0.845878	0.744931	0.790318
RF	0.946945	0.808872	0.925785	0.917688	0.829174	0.917688	0.808872	0.857957
Lasso+GBM	0.91029	0.798258	0.915567	0.908776	0.818065	0.908776	0.798258	0.847961
RF+GBM	0.873432	0.76123	0.875489	0.863011	0.784204	0.863011	0.76123	0.807209
GBM	0.924205	0.79613	0.912318	0.904182	0.816465	0.904182	0.79613	0.844845
Stepglm[both]+SVM	0.918889	0.783443	0.900809	0.88977	0.806098	0.88977	0.783443	0.831283
Stepglm[backward]+SVM	0.918889	0.783443	0.900809	0.88977	0.806098	0.88977	0.783443	0.831283
Lasso+RF	0.936223	0.793995	0.910591	0.899691	0.816149	0.899691	0.793995	0.841684
Stepglm[both]+GBM	0.915126	0.801097	0.917403	0.908979	0.821529	0.908979	0.801097	0.849758
Stepglm[backward]+GBM	0.915126	0.801097	0.917403	0.908979	0.821529	0.908979	0.801097	0.849758
Stepglm[both]+RF	0.93665	0.796043	0.912608	0.902445	0.817717	0.902445	0.796043	0.844042
LDA	0.859685	0.722845	0.838434	0.819592	0.750713	0.819592	0.722845	0.766436
glmBoost+LDA	0.797316	0.679779	0.795884	0.771416	0.711918	0.771416	0.679779	0.720938
RF+LDA	0.78231	0.621973	0.734611	0.702003	0.658986	0.702003	0.621973	0.658101
Stepglm[both]+LDA	0.854403	0.743217	0.860036	0.846427	0.767934	0.846427	0.743217	0.789584
Stepglm[backward]+LDA	0.854403	0.743217	0.860036	0.846427	0.767934	0.846427	0.743217	0.789584
Lasso+LDA	0.845703	0.733251	0.850041	0.834162	0.759516	0.834162	0.733251	0.778589
Stepglm[backward]+RF	0.93665	0.796043	0.912608	0.902445	0.817717	0.902445	0.796043	0.844042
XGBoost	0.747466	0.588463	0.798583	0.84438	0.520311	0.84438	0.588463	0.690539
Lasso+XGBoost	0.747466	0.588463	0.798583	0.84438	0.520311	0.84438	0.588463	0.690539
glmBoost+XGBoost	0.856621	0.738758	0.85442	0.837112	0.765486	0.837112	0.738758	0.783088
RF+XGBoost	0.747466	0.588463	0.798583	0.84438	0.520311	0.84438	0.588463	0.690539
Stepglm[both]+XGBoost	0.747466	0.588463	0.798583	0.84438	0.520311	0.84438	0.588463	0.690539
Stepglm[backward]+XGBoost	0.747466	0.588463	0.798583	0.84438	0.520311	0.84438	0.588463	0.690539
NaiveBayes	0.749643	0.608758	0.723295	0.690905	0.646402	0.690905	0.608758	0.645677
Lasso+NaiveBayes	0.798173	0.660256	0.774423	0.748975	0.692789	0.748975	0.660256	0.70017
glmBoost+NaiveBayes	0.800892	0.693925	0.809604	0.79128	0.721989	0.79128	0.693925	0.737604
RF+NaiveBayes	0.759016	0.624408	0.737705	0.704294	0.66205	0.704294	0.624408	0.660482
Stepglm[both]+NaiveBayes	0.748054	0.60128	0.715451	0.682992	0.638984	0.682992	0.60128	0.637988
Stepglm[backward]+NaiveBayes	0.748054	0.60128	0.715451	0.682992	0.638984	0.682992	0.60128	0.637988
SVM+Enet[alpha=0.1]	0.83906	0.718001	0.832987	0.815044	0.745256	0.815044	0.718001	0.761701
SVM+Enet[alpha=0.2]	0.84669	0.729192	0.845355	0.829942	0.755055	0.829942	0.729192	0.774448
SVM+Enet[alpha=0.3]	0.833498	0.722671	0.838828	0.822343	0.749302	0.822343	0.722671	0.767438
SVM+Enet[alpha=0.4]	0.833705	0.722046	0.8382	0.821667	0.748718	0.821667	0.722046	0.766789
SVM+Enet[alpha=0.5]	0.832775	0.719666	0.836183	0.817519	0.747769	0.817519	0.719666	0.763637
SVM+Enet[alpha=0.6]	0.830075	0.719392	0.835912	0.817226	0.747514	0.817226	0.719392	0.763353
SVM+Enet[alpha=0.7]	0.833954	0.720291	0.836811	0.818195	0.748353	0.818195	0.720291	0.764286
SVM+Enet[alpha=0.8]	0.834281	0.720291	0.836811	0.818195	0.748353	0.818195	0.720291	0.764286
SVM+Enet[alpha=0.9]	0.832281	0.718242	0.834727	0.815963	0.74643	0.815963	0.718242	0.762149
SVM+GBM	0.924205	0.79613	0.912318	0.904182	0.816465	0.904182	0.79613	0.844845
SVM+Lasso	0.833941	0.716576	0.833049	0.814228	0.744813	0.814228	0.716576	0.76045
SVM+LDA	0.859685	0.722845	0.838434	0.819592	0.750713	0.819592	0.722845	0.766436
SVM+plsRglm	0.76745	0.658043	0.773509	0.745083	0.69274	0.745083	0.658043	0.697232
SVM+glmBoost	0.778109	0.658204	0.772412	0.745625	0.691551	0.745625	0.658204	0.697558
SVM+Ridge	0.83911	0.712962	0.827909	0.809087	0.740816	0.809087	0.712962	0.75625
SVM+Stepglm[backward]	0.80051	0.588642	0.456692	0.449713	0.361815	0.949713	0.588642	0.714582
SVM+Stepglm[both]	0.80051	0.588642	0.456692	0.449713	0.361815	0.949713	0.588642	0.714582
SVM+Stepglm[forward]	0.832167	0.635393	0.475003	0.471084	0.419549	0.971084	0.635393	0.748886
SVM+SVM	0.927015	0.802121	0.919565	0.911957	0.822386	0.911957	0.802121	0.851543
SVM+NaiveBayes	0.749643	0.608758	0.723295	0.690905	0.646402	0.690905	0.608758	0.645677
SVM+XGBoost	0.747466	0.588463	0.798583	0.84438	0.520311	0.84438	0.588463	0.690539

## Sheet: S8
Supplemental file S8: Features of the 133 ML algorithms for diagnosing SCZ.
Features	Algorithm
APBB2	Lasso+Stepglm[both]
SYDE1	Lasso+Stepglm[both]
CLCN1	Lasso+Stepglm[both]
AZI2	Lasso+Stepglm[both]
PLAGL2	Lasso+Stepglm[both]
DAZL	Lasso+Stepglm[both]
CSF1R	Lasso+Stepglm[both]
PAX5	Lasso+Stepglm[both]
SWAP70	Lasso+Stepglm[both]
SMO	Lasso+Stepglm[both]
CD300A	Lasso+Stepglm[both]
F5	Lasso+Stepglm[both]
SNAI1	Lasso+Stepglm[both]
ASGR2	Lasso+Stepglm[both]
CXCL9	Lasso+Stepglm[both]
PILRA	Lasso+Stepglm[both]
GPBAR1	Lasso+Stepglm[both]
FCN1	Lasso+Stepglm[both]
GPR20	Lasso+Stepglm[both]
CLEC4D	Lasso+Stepglm[both]
ADM	Lasso+Stepglm[both]
SNX10	Lasso+Stepglm[both]
APBB2	SVM
SYDE1	SVM
CLCN1	SVM
ITPKB	SVM
CYP1B1	SVM
ACSL4	SVM
AZI2	SVM
PLAGL2	SVM
SHD	SVM
SNX2	SVM
ZCCHC7	SVM
FLT1	SVM
SCAP	SVM
MSN	SVM
BTLA	SVM
DAZL	SVM
SPAG17	SVM
UNC93B1	SVM
BANK1	SVM
S100A8	SVM
CSF1R	SVM
HS3ST1	SVM
PAX5	SVM
SIGIRR	SVM
RBM10	SVM
SWAP70	SVM
SMO	SVM
CD300A	SVM
SLC27A1	SVM
F5	SVM
HNMT	SVM
COBLL1	SVM
SNAI1	SVM
ASGR2	SVM
CXCL9	SVM
PILRA	SVM
ALDH3B1	SVM
TLR10	SVM
IDH1	SVM
FBXL5	SVM
PRAM1	SVM
HMOX1	SVM
GRN	SVM
GPBAR1	SVM
CCR2	SVM
FCN1	SVM
TNFRSF1B	SVM
MCOLN1	SVM
PGM2	SVM
MS4A6A	SVM
TNFSF10	SVM
AQP9	SVM
WARS	SVM
COL9A3	SVM
CTBS	SVM
GPR20	SVM
FZD2	SVM
CLEC4D	SVM
ADM	SVM
CTSZ	SVM
COL8A2	SVM
RTN4	SVM
CYBRD1	SVM
AVPR2	SVM
ETS2	SVM
C1QC	SVM
OSBPL11	SVM
SLC18A1	SVM
NQO2	SVM
CD300LB	SVM
MGST1	SVM
SNX10	SVM
RP2	SVM
IFNGR1	SVM
GCA	SVM
PROK2	SVM
TNFSF13B	SVM
ITGA6	SVM
APBB2	glmBoost+SVM
SYDE1	glmBoost+SVM
CLCN1	glmBoost+SVM
ITPKB	glmBoost+SVM
AZI2	glmBoost+SVM
PLAGL2	glmBoost+SVM
SHD	glmBoost+SVM
BTLA	glmBoost+SVM
DAZL	glmBoost+SVM
UNC93B1	glmBoost+SVM
BANK1	glmBoost+SVM
CSF1R	glmBoost+SVM
SWAP70	glmBoost+SVM
CD300A	glmBoost+SVM
F5	glmBoost+SVM
SNAI1	glmBoost+SVM
ASGR2	glmBoost+SVM
CXCL9	glmBoost+SVM
PILRA	glmBoost+SVM
ADM	glmBoost+SVM
AVPR2	glmBoost+SVM
C1QC	glmBoost+SVM
APBB2	Ridge
SYDE1	Ridge
CLCN1	Ridge
ITPKB	Ridge
CYP1B1	Ridge
ACSL4	Ridge
AZI2	Ridge
PLAGL2	Ridge
SHD	Ridge
SNX2	Ridge
ZCCHC7	Ridge
FLT1	Ridge
SCAP	Ridge
MSN	Ridge
BTLA	Ridge
DAZL	Ridge
SPAG17	Ridge
UNC93B1	Ridge
BANK1	Ridge
S100A8	Ridge
CSF1R	Ridge
HS3ST1	Ridge
PAX5	Ridge
SIGIRR	Ridge
RBM10	Ridge
SWAP70	Ridge
SMO	Ridge
CD300A	Ridge
SLC27A1	Ridge
F5	Ridge
HNMT	Ridge
COBLL1	Ridge
SNAI1	Ridge
ASGR2	Ridge
CXCL9	Ridge
PILRA	Ridge
ALDH3B1	Ridge
TLR10	Ridge
IDH1	Ridge
FBXL5	Ridge
PRAM1	Ridge
HMOX1	Ridge
GRN	Ridge
GPBAR1	Ridge
CCR2	Ridge
FCN1	Ridge
TNFRSF1B	Ridge
MCOLN1	Ridge
PGM2	Ridge
MS4A6A	Ridge
TNFSF10	Ridge
AQP9	Ridge
WARS	Ridge
COL9A3	Ridge
CTBS	Ridge
GPR20	Ridge
FZD2	Ridge
CLEC4D	Ridge
ADM	Ridge
CTSZ	Ridge
COL8A2	Ridge
RTN4	Ridge
CYBRD1	Ridge
AVPR2	Ridge
ETS2	Ridge
C1QC	Ridge
OSBPL11	Ridge
SLC18A1	Ridge
NQO2	Ridge
CD300LB	Ridge
MGST1	Ridge
SNX10	Ridge
RP2	Ridge
IFNGR1	Ridge
GCA	Ridge
PROK2	Ridge
TNFSF13B	Ridge
ITGA6	Ridge
APBB2	Lasso+SVM
SYDE1	Lasso+SVM
CLCN1	Lasso+SVM
ITPKB	Lasso+SVM
AZI2	Lasso+SVM
PLAGL2	Lasso+SVM
SHD	Lasso+SVM
BTLA	Lasso+SVM
DAZL	Lasso+SVM
UNC93B1	Lasso+SVM
BANK1	Lasso+SVM
CSF1R	Lasso+SVM
HS3ST1	Lasso+SVM
PAX5	Lasso+SVM
SWAP70	Lasso+SVM
SMO	Lasso+SVM
CD300A	Lasso+SVM
F5	Lasso+SVM
SNAI1	Lasso+SVM
ASGR2	Lasso+SVM
CXCL9	Lasso+SVM
PILRA	Lasso+SVM
GPBAR1	Lasso+SVM
FCN1	Lasso+SVM
MCOLN1	Lasso+SVM
COL9A3	Lasso+SVM
GPR20	Lasso+SVM
CLEC4D	Lasso+SVM
ADM	Lasso+SVM
AVPR2	Lasso+SVM
C1QC	Lasso+SVM
NQO2	Lasso+SVM
SNX10	Lasso+SVM
IFNGR1	Lasso+SVM
APBB2	glmBoost+Ridge
SYDE1	glmBoost+Ridge
CLCN1	glmBoost+Ridge
ITPKB	glmBoost+Ridge
AZI2	glmBoost+Ridge
PLAGL2	glmBoost+Ridge
SHD	glmBoost+Ridge
BTLA	glmBoost+Ridge
DAZL	glmBoost+Ridge
UNC93B1	glmBoost+Ridge
BANK1	glmBoost+Ridge
CSF1R	glmBoost+Ridge
SWAP70	glmBoost+Ridge
CD300A	glmBoost+Ridge
F5	glmBoost+Ridge
SNAI1	glmBoost+Ridge
ASGR2	glmBoost+Ridge
CXCL9	glmBoost+Ridge
PILRA	glmBoost+Ridge
ADM	glmBoost+Ridge
AVPR2	glmBoost+Ridge
C1QC	glmBoost+Ridge
APBB2	Enet[alpha=0.1]
SYDE1	Enet[alpha=0.1]
CLCN1	Enet[alpha=0.1]
ITPKB	Enet[alpha=0.1]
CYP1B1	Enet[alpha=0.1]
ACSL4	Enet[alpha=0.1]
AZI2	Enet[alpha=0.1]
PLAGL2	Enet[alpha=0.1]
SHD	Enet[alpha=0.1]
ZCCHC7	Enet[alpha=0.1]
FLT1	Enet[alpha=0.1]
BTLA	Enet[alpha=0.1]
DAZL	Enet[alpha=0.1]
SPAG17	Enet[alpha=0.1]
UNC93B1	Enet[alpha=0.1]
BANK1	Enet[alpha=0.1]
S100A8	Enet[alpha=0.1]
CSF1R	Enet[alpha=0.1]
HS3ST1	Enet[alpha=0.1]
PAX5	Enet[alpha=0.1]
SIGIRR	Enet[alpha=0.1]
RBM10	Enet[alpha=0.1]
SWAP70	Enet[alpha=0.1]
SMO	Enet[alpha=0.1]
CD300A	Enet[alpha=0.1]
F5	Enet[alpha=0.1]
HNMT	Enet[alpha=0.1]
SNAI1	Enet[alpha=0.1]
ASGR2	Enet[alpha=0.1]
CXCL9	Enet[alpha=0.1]
PILRA	Enet[alpha=0.1]
ALDH3B1	Enet[alpha=0.1]
TLR10	Enet[alpha=0.1]
FBXL5	Enet[alpha=0.1]
GRN	Enet[alpha=0.1]
GPBAR1	Enet[alpha=0.1]
CCR2	Enet[alpha=0.1]
FCN1	Enet[alpha=0.1]
MCOLN1	Enet[alpha=0.1]
MS4A6A	Enet[alpha=0.1]
AQP9	Enet[alpha=0.1]
COL9A3	Enet[alpha=0.1]
CTBS	Enet[alpha=0.1]
GPR20	Enet[alpha=0.1]
FZD2	Enet[alpha=0.1]
CLEC4D	Enet[alpha=0.1]
ADM	Enet[alpha=0.1]
COL8A2	Enet[alpha=0.1]
AVPR2	Enet[alpha=0.1]
C1QC	Enet[alpha=0.1]
OSBPL11	Enet[alpha=0.1]
SLC18A1	Enet[alpha=0.1]
NQO2	Enet[alpha=0.1]
CD300LB	Enet[alpha=0.1]
MGST1	Enet[alpha=0.1]
SNX10	Enet[alpha=0.1]
IFNGR1	Enet[alpha=0.1]
GCA	Enet[alpha=0.1]
APBB2	glmBoost+Enet[alpha=0.1]
SYDE1	glmBoost+Enet[alpha=0.1]
CLCN1	glmBoost+Enet[alpha=0.1]
ITPKB	glmBoost+Enet[alpha=0.1]
AZI2	glmBoost+Enet[alpha=0.1]
PLAGL2	glmBoost+Enet[alpha=0.1]
SHD	glmBoost+Enet[alpha=0.1]
BTLA	glmBoost+Enet[alpha=0.1]
DAZL	glmBoost+Enet[alpha=0.1]
UNC93B1	glmBoost+Enet[alpha=0.1]
BANK1	glmBoost+Enet[alpha=0.1]
CSF1R	glmBoost+Enet[alpha=0.1]
SWAP70	glmBoost+Enet[alpha=0.1]
CD300A	glmBoost+Enet[alpha=0.1]
F5	glmBoost+Enet[alpha=0.1]
SNAI1	glmBoost+Enet[alpha=0.1]
ASGR2	glmBoost+Enet[alpha=0.1]
CXCL9	glmBoost+Enet[alpha=0.1]
PILRA	glmBoost+Enet[alpha=0.1]
ADM	glmBoost+Enet[alpha=0.1]
AVPR2	glmBoost+Enet[alpha=0.1]
C1QC	glmBoost+Enet[alpha=0.1]
APBB2	Enet[alpha=0.2]
SYDE1	Enet[alpha=0.2]
CLCN1	Enet[alpha=0.2]
ITPKB	Enet[alpha=0.2]
CYP1B1	Enet[alpha=0.2]
ACSL4	Enet[alpha=0.2]
AZI2	Enet[alpha=0.2]
PLAGL2	Enet[alpha=0.2]
SHD	Enet[alpha=0.2]
BTLA	Enet[alpha=0.2]
DAZL	Enet[alpha=0.2]
SPAG17	Enet[alpha=0.2]
UNC93B1	Enet[alpha=0.2]
BANK1	Enet[alpha=0.2]
S100A8	Enet[alpha=0.2]
CSF1R	Enet[alpha=0.2]
HS3ST1	Enet[alpha=0.2]
PAX5	Enet[alpha=0.2]
RBM10	Enet[alpha=0.2]
SWAP70	Enet[alpha=0.2]
SMO	Enet[alpha=0.2]
CD300A	Enet[alpha=0.2]
F5	Enet[alpha=0.2]
HNMT	Enet[alpha=0.2]
SNAI1	Enet[alpha=0.2]
ASGR2	Enet[alpha=0.2]
CXCL9	Enet[alpha=0.2]
PILRA	Enet[alpha=0.2]
ALDH3B1	Enet[alpha=0.2]
TLR10	Enet[alpha=0.2]
FBXL5	Enet[alpha=0.2]
GRN	Enet[alpha=0.2]
GPBAR1	Enet[alpha=0.2]
CCR2	Enet[alpha=0.2]
FCN1	Enet[alpha=0.2]
MCOLN1	Enet[alpha=0.2]
MS4A6A	Enet[alpha=0.2]
AQP9	Enet[alpha=0.2]
COL9A3	Enet[alpha=0.2]
CTBS	Enet[alpha=0.2]
GPR20	Enet[alpha=0.2]
FZD2	Enet[alpha=0.2]
CLEC4D	Enet[alpha=0.2]
ADM	Enet[alpha=0.2]
COL8A2	Enet[alpha=0.2]
AVPR2	Enet[alpha=0.2]
C1QC	Enet[alpha=0.2]
SLC18A1	Enet[alpha=0.2]
NQO2	Enet[alpha=0.2]
CD300LB	Enet[alpha=0.2]
MGST1	Enet[alpha=0.2]
SNX10	Enet[alpha=0.2]
IFNGR1	Enet[alpha=0.2]
GCA	Enet[alpha=0.2]
APBB2	Enet[alpha=0.3]
SYDE1	Enet[alpha=0.3]
CLCN1	Enet[alpha=0.3]
ITPKB	Enet[alpha=0.3]
CYP1B1	Enet[alpha=0.3]
ACSL4	Enet[alpha=0.3]
AZI2	Enet[alpha=0.3]
PLAGL2	Enet[alpha=0.3]
SHD	Enet[alpha=0.3]
BTLA	Enet[alpha=0.3]
DAZL	Enet[alpha=0.3]
UNC93B1	Enet[alpha=0.3]
BANK1	Enet[alpha=0.3]
S100A8	Enet[alpha=0.3]
CSF1R	Enet[alpha=0.3]
HS3ST1	Enet[alpha=0.3]
PAX5	Enet[alpha=0.3]
RBM10	Enet[alpha=0.3]
SWAP70	Enet[alpha=0.3]
SMO	Enet[alpha=0.3]
CD300A	Enet[alpha=0.3]
F5	Enet[alpha=0.3]
HNMT	Enet[alpha=0.3]
SNAI1	Enet[alpha=0.3]
ASGR2	Enet[alpha=0.3]
CXCL9	Enet[alpha=0.3]
PILRA	Enet[alpha=0.3]
TLR10	Enet[alpha=0.3]
FBXL5	Enet[alpha=0.3]
GPBAR1	Enet[alpha=0.3]
FCN1	Enet[alpha=0.3]
MCOLN1	Enet[alpha=0.3]
MS4A6A	Enet[alpha=0.3]
AQP9	Enet[alpha=0.3]
COL9A3	Enet[alpha=0.3]
GPR20	Enet[alpha=0.3]
CLEC4D	Enet[alpha=0.3]
ADM	Enet[alpha=0.3]
AVPR2	Enet[alpha=0.3]
C1QC	Enet[alpha=0.3]
NQO2	Enet[alpha=0.3]
SNX10	Enet[alpha=0.3]
IFNGR1	Enet[alpha=0.3]
APBB2	glmBoost+Enet[alpha=0.3]
SYDE1	glmBoost+Enet[alpha=0.3]
CLCN1	glmBoost+Enet[alpha=0.3]
ITPKB	glmBoost+Enet[alpha=0.3]
AZI2	glmBoost+Enet[alpha=0.3]
PLAGL2	glmBoost+Enet[alpha=0.3]
SHD	glmBoost+Enet[alpha=0.3]
BTLA	glmBoost+Enet[alpha=0.3]
DAZL	glmBoost+Enet[alpha=0.3]
UNC93B1	glmBoost+Enet[alpha=0.3]
BANK1	glmBoost+Enet[alpha=0.3]
CSF1R	glmBoost+Enet[alpha=0.3]
SWAP70	glmBoost+Enet[alpha=0.3]
CD300A	glmBoost+Enet[alpha=0.3]
F5	glmBoost+Enet[alpha=0.3]
SNAI1	glmBoost+Enet[alpha=0.3]
ASGR2	glmBoost+Enet[alpha=0.3]
CXCL9	glmBoost+Enet[alpha=0.3]
PILRA	glmBoost+Enet[alpha=0.3]
ADM	glmBoost+Enet[alpha=0.3]
AVPR2	glmBoost+Enet[alpha=0.3]
C1QC	glmBoost+Enet[alpha=0.3]
APBB2	glmBoost+Enet[alpha=0.2]
SYDE1	glmBoost+Enet[alpha=0.2]
CLCN1	glmBoost+Enet[alpha=0.2]
ITPKB	glmBoost+Enet[alpha=0.2]
AZI2	glmBoost+Enet[alpha=0.2]
PLAGL2	glmBoost+Enet[alpha=0.2]
SHD	glmBoost+Enet[alpha=0.2]
BTLA	glmBoost+Enet[alpha=0.2]
DAZL	glmBoost+Enet[alpha=0.2]
UNC93B1	glmBoost+Enet[alpha=0.2]
BANK1	glmBoost+Enet[alpha=0.2]
CSF1R	glmBoost+Enet[alpha=0.2]
SWAP70	glmBoost+Enet[alpha=0.2]
CD300A	glmBoost+Enet[alpha=0.2]
F5	glmBoost+Enet[alpha=0.2]
SNAI1	glmBoost+Enet[alpha=0.2]
ASGR2	glmBoost+Enet[alpha=0.2]
CXCL9	glmBoost+Enet[alpha=0.2]
PILRA	glmBoost+Enet[alpha=0.2]
ADM	glmBoost+Enet[alpha=0.2]
AVPR2	glmBoost+Enet[alpha=0.2]
C1QC	glmBoost+Enet[alpha=0.2]
APBB2	Enet[alpha=0.4]
SYDE1	Enet[alpha=0.4]
CLCN1	Enet[alpha=0.4]
ITPKB	Enet[alpha=0.4]
CYP1B1	Enet[alpha=0.4]
AZI2	Enet[alpha=0.4]
PLAGL2	Enet[alpha=0.4]
SHD	Enet[alpha=0.4]
BTLA	Enet[alpha=0.4]
DAZL	Enet[alpha=0.4]
UNC93B1	Enet[alpha=0.4]
BANK1	Enet[alpha=0.4]
CSF1R	Enet[alpha=0.4]
HS3ST1	Enet[alpha=0.4]
PAX5	Enet[alpha=0.4]
RBM10	Enet[alpha=0.4]
SWAP70	Enet[alpha=0.4]
SMO	Enet[alpha=0.4]
CD300A	Enet[alpha=0.4]
F5	Enet[alpha=0.4]
HNMT	Enet[alpha=0.4]
SNAI1	Enet[alpha=0.4]
ASGR2	Enet[alpha=0.4]
CXCL9	Enet[alpha=0.4]
PILRA	Enet[alpha=0.4]
TLR10	Enet[alpha=0.4]
FBXL5	Enet[alpha=0.4]
GPBAR1	Enet[alpha=0.4]
FCN1	Enet[alpha=0.4]
MCOLN1	Enet[alpha=0.4]
MS4A6A	Enet[alpha=0.4]
AQP9	Enet[alpha=0.4]
COL9A3	Enet[alpha=0.4]
GPR20	Enet[alpha=0.4]
CLEC4D	Enet[alpha=0.4]
ADM	Enet[alpha=0.4]
AVPR2	Enet[alpha=0.4]
C1QC	Enet[alpha=0.4]
NQO2	Enet[alpha=0.4]
SNX10	Enet[alpha=0.4]
IFNGR1	Enet[alpha=0.4]
APBB2	glmBoost+Enet[alpha=0.4]
SYDE1	glmBoost+Enet[alpha=0.4]
CLCN1	glmBoost+Enet[alpha=0.4]
ITPKB	glmBoost+Enet[alpha=0.4]
AZI2	glmBoost+Enet[alpha=0.4]
PLAGL2	glmBoost+Enet[alpha=0.4]
SHD	glmBoost+Enet[alpha=0.4]
BTLA	glmBoost+Enet[alpha=0.4]
DAZL	glmBoost+Enet[alpha=0.4]
UNC93B1	glmBoost+Enet[alpha=0.4]
BANK1	glmBoost+Enet[alpha=0.4]
CSF1R	glmBoost+Enet[alpha=0.4]
SWAP70	glmBoost+Enet[alpha=0.4]
CD300A	glmBoost+Enet[alpha=0.4]
F5	glmBoost+Enet[alpha=0.4]
SNAI1	glmBoost+Enet[alpha=0.4]
ASGR2	glmBoost+Enet[alpha=0.4]
CXCL9	glmBoost+Enet[alpha=0.4]
PILRA	glmBoost+Enet[alpha=0.4]
ADM	glmBoost+Enet[alpha=0.4]
AVPR2	glmBoost+Enet[alpha=0.4]
C1QC	glmBoost+Enet[alpha=0.4]
APBB2	Lasso+glmBoost
SYDE1	Lasso+glmBoost
CLCN1	Lasso+glmBoost
ITPKB	Lasso+glmBoost
AZI2	Lasso+glmBoost
PLAGL2	Lasso+glmBoost
SHD	Lasso+glmBoost
BTLA	Lasso+glmBoost
DAZL	Lasso+glmBoost
UNC93B1	Lasso+glmBoost
BANK1	Lasso+glmBoost
CSF1R	Lasso+glmBoost
SWAP70	Lasso+glmBoost
CD300A	Lasso+glmBoost
F5	Lasso+glmBoost
SNAI1	Lasso+glmBoost
ASGR2	Lasso+glmBoost
CXCL9	Lasso+glmBoost
PILRA	Lasso+glmBoost
ADM	Lasso+glmBoost
AVPR2	Lasso+glmBoost
C1QC	Lasso+glmBoost
APBB2	Enet[alpha=0.5]
SYDE1	Enet[alpha=0.5]
CLCN1	Enet[alpha=0.5]
ITPKB	Enet[alpha=0.5]
CYP1B1	Enet[alpha=0.5]
AZI2	Enet[alpha=0.5]
PLAGL2	Enet[alpha=0.5]
SHD	Enet[alpha=0.5]
BTLA	Enet[alpha=0.5]
DAZL	Enet[alpha=0.5]
UNC93B1	Enet[alpha=0.5]
BANK1	Enet[alpha=0.5]
CSF1R	Enet[alpha=0.5]
HS3ST1	Enet[alpha=0.5]
PAX5	Enet[alpha=0.5]
RBM10	Enet[alpha=0.5]
SWAP70	Enet[alpha=0.5]
SMO	Enet[alpha=0.5]
CD300A	Enet[alpha=0.5]
F5	Enet[alpha=0.5]
SNAI1	Enet[alpha=0.5]
ASGR2	Enet[alpha=0.5]
CXCL9	Enet[alpha=0.5]
PILRA	Enet[alpha=0.5]
FBXL5	Enet[alpha=0.5]
GPBAR1	Enet[alpha=0.5]
FCN1	Enet[alpha=0.5]
MCOLN1	Enet[alpha=0.5]
AQP9	Enet[alpha=0.5]
COL9A3	Enet[alpha=0.5]
GPR20	Enet[alpha=0.5]
CLEC4D	Enet[alpha=0.5]
ADM	Enet[alpha=0.5]
AVPR2	Enet[alpha=0.5]
C1QC	Enet[alpha=0.5]
NQO2	Enet[alpha=0.5]
SNX10	Enet[alpha=0.5]
IFNGR1	Enet[alpha=0.5]
APBB2	glmBoost
SYDE1	glmBoost
CLCN1	glmBoost
ITPKB	glmBoost
AZI2	glmBoost
PLAGL2	glmBoost
SHD	glmBoost
BTLA	glmBoost
DAZL	glmBoost
UNC93B1	glmBoost
BANK1	glmBoost
CSF1R	glmBoost
SWAP70	glmBoost
CD300A	glmBoost
F5	glmBoost
SNAI1	glmBoost
ASGR2	glmBoost
CXCL9	glmBoost
PILRA	glmBoost
ADM	glmBoost
AVPR2	glmBoost
C1QC	glmBoost
APBB2	glmBoost+Enet[alpha=0.5]
SYDE1	glmBoost+Enet[alpha=0.5]
CLCN1	glmBoost+Enet[alpha=0.5]
ITPKB	glmBoost+Enet[alpha=0.5]
AZI2	glmBoost+Enet[alpha=0.5]
PLAGL2	glmBoost+Enet[alpha=0.5]
SHD	glmBoost+Enet[alpha=0.5]
BTLA	glmBoost+Enet[alpha=0.5]
DAZL	glmBoost+Enet[alpha=0.5]
UNC93B1	glmBoost+Enet[alpha=0.5]
BANK1	glmBoost+Enet[alpha=0.5]
CSF1R	glmBoost+Enet[alpha=0.5]
SWAP70	glmBoost+Enet[alpha=0.5]
CD300A	glmBoost+Enet[alpha=0.5]
F5	glmBoost+Enet[alpha=0.5]
SNAI1	glmBoost+Enet[alpha=0.5]
ASGR2	glmBoost+Enet[alpha=0.5]
CXCL9	glmBoost+Enet[alpha=0.5]
PILRA	glmBoost+Enet[alpha=0.5]
ADM	glmBoost+Enet[alpha=0.5]
AVPR2	glmBoost+Enet[alpha=0.5]
C1QC	glmBoost+Enet[alpha=0.5]
APBB2	Enet[alpha=0.6]
SYDE1	Enet[alpha=0.6]
CLCN1	Enet[alpha=0.6]
ITPKB	Enet[alpha=0.6]
CYP1B1	Enet[alpha=0.6]
AZI2	Enet[alpha=0.6]
PLAGL2	Enet[alpha=0.6]
SHD	Enet[alpha=0.6]
BTLA	Enet[alpha=0.6]
DAZL	Enet[alpha=0.6]
UNC93B1	Enet[alpha=0.6]
BANK1	Enet[alpha=0.6]
CSF1R	Enet[alpha=0.6]
HS3ST1	Enet[alpha=0.6]
PAX5	Enet[alpha=0.6]
RBM10	Enet[alpha=0.6]
SWAP70	Enet[alpha=0.6]
SMO	Enet[alpha=0.6]
CD300A	Enet[alpha=0.6]
F5	Enet[alpha=0.6]
SNAI1	Enet[alpha=0.6]
ASGR2	Enet[alpha=0.6]
CXCL9	Enet[alpha=0.6]
PILRA	Enet[alpha=0.6]
GPBAR1	Enet[alpha=0.6]
FCN1	Enet[alpha=0.6]
MCOLN1	Enet[alpha=0.6]
AQP9	Enet[alpha=0.6]
COL9A3	Enet[alpha=0.6]
GPR20	Enet[alpha=0.6]
CLEC4D	Enet[alpha=0.6]
ADM	Enet[alpha=0.6]
AVPR2	Enet[alpha=0.6]
C1QC	Enet[alpha=0.6]
NQO2	Enet[alpha=0.6]
SNX10	Enet[alpha=0.6]
IFNGR1	Enet[alpha=0.6]
APBB2	glmBoost+Enet[alpha=0.6]
SYDE1	glmBoost+Enet[alpha=0.6]
CLCN1	glmBoost+Enet[alpha=0.6]
ITPKB	glmBoost+Enet[alpha=0.6]
AZI2	glmBoost+Enet[alpha=0.6]
PLAGL2	glmBoost+Enet[alpha=0.6]
SHD	glmBoost+Enet[alpha=0.6]
BTLA	glmBoost+Enet[alpha=0.6]
DAZL	glmBoost+Enet[alpha=0.6]
UNC93B1	glmBoost+Enet[alpha=0.6]
BANK1	glmBoost+Enet[alpha=0.6]
CSF1R	glmBoost+Enet[alpha=0.6]
SWAP70	glmBoost+Enet[alpha=0.6]
CD300A	glmBoost+Enet[alpha=0.6]
F5	glmBoost+Enet[alpha=0.6]
SNAI1	glmBoost+Enet[alpha=0.6]
ASGR2	glmBoost+Enet[alpha=0.6]
CXCL9	glmBoost+Enet[alpha=0.6]
PILRA	glmBoost+Enet[alpha=0.6]
ADM	glmBoost+Enet[alpha=0.6]
AVPR2	glmBoost+Enet[alpha=0.6]
C1QC	glmBoost+Enet[alpha=0.6]
APBB2	glmBoost+Enet[alpha=0.7]
SYDE1	glmBoost+Enet[alpha=0.7]
CLCN1	glmBoost+Enet[alpha=0.7]
ITPKB	glmBoost+Enet[alpha=0.7]
AZI2	glmBoost+Enet[alpha=0.7]
PLAGL2	glmBoost+Enet[alpha=0.7]
SHD	glmBoost+Enet[alpha=0.7]
BTLA	glmBoost+Enet[alpha=0.7]
DAZL	glmBoost+Enet[alpha=0.7]
UNC93B1	glmBoost+Enet[alpha=0.7]
BANK1	glmBoost+Enet[alpha=0.7]
CSF1R	glmBoost+Enet[alpha=0.7]
SWAP70	glmBoost+Enet[alpha=0.7]
CD300A	glmBoost+Enet[alpha=0.7]
F5	glmBoost+Enet[alpha=0.7]
SNAI1	glmBoost+Enet[alpha=0.7]
ASGR2	glmBoost+Enet[alpha=0.7]
CXCL9	glmBoost+Enet[alpha=0.7]
PILRA	glmBoost+Enet[alpha=0.7]
ADM	glmBoost+Enet[alpha=0.7]
AVPR2	glmBoost+Enet[alpha=0.7]
C1QC	glmBoost+Enet[alpha=0.7]
APBB2	glmBoost+Enet[alpha=0.8]
SYDE1	glmBoost+Enet[alpha=0.8]
CLCN1	glmBoost+Enet[alpha=0.8]
ITPKB	glmBoost+Enet[alpha=0.8]
AZI2	glmBoost+Enet[alpha=0.8]
PLAGL2	glmBoost+Enet[alpha=0.8]
SHD	glmBoost+Enet[alpha=0.8]
BTLA	glmBoost+Enet[alpha=0.8]
DAZL	glmBoost+Enet[alpha=0.8]
UNC93B1	glmBoost+Enet[alpha=0.8]
BANK1	glmBoost+Enet[alpha=0.8]
CSF1R	glmBoost+Enet[alpha=0.8]
SWAP70	glmBoost+Enet[alpha=0.8]
CD300A	glmBoost+Enet[alpha=0.8]
F5	glmBoost+Enet[alpha=0.8]
SNAI1	glmBoost+Enet[alpha=0.8]
ASGR2	glmBoost+Enet[alpha=0.8]
CXCL9	glmBoost+Enet[alpha=0.8]
PILRA	glmBoost+Enet[alpha=0.8]
ADM	glmBoost+Enet[alpha=0.8]
AVPR2	glmBoost+Enet[alpha=0.8]
C1QC	glmBoost+Enet[alpha=0.8]
APBB2	Enet[alpha=0.8]
SYDE1	Enet[alpha=0.8]
CLCN1	Enet[alpha=0.8]
ITPKB	Enet[alpha=0.8]
AZI2	Enet[alpha=0.8]
PLAGL2	Enet[alpha=0.8]
SHD	Enet[alpha=0.8]
BTLA	Enet[alpha=0.8]
DAZL	Enet[alpha=0.8]
UNC93B1	Enet[alpha=0.8]
BANK1	Enet[alpha=0.8]
CSF1R	Enet[alpha=0.8]
HS3ST1	Enet[alpha=0.8]
PAX5	Enet[alpha=0.8]
SWAP70	Enet[alpha=0.8]
SMO	Enet[alpha=0.8]
CD300A	Enet[alpha=0.8]
F5	Enet[alpha=0.8]
SNAI1	Enet[alpha=0.8]
ASGR2	Enet[alpha=0.8]
CXCL9	Enet[alpha=0.8]
PILRA	Enet[alpha=0.8]
GPBAR1	Enet[alpha=0.8]
FCN1	Enet[alpha=0.8]
MCOLN1	Enet[alpha=0.8]
AQP9	Enet[alpha=0.8]
COL9A3	Enet[alpha=0.8]
GPR20	Enet[alpha=0.8]
CLEC4D	Enet[alpha=0.8]
ADM	Enet[alpha=0.8]
AVPR2	Enet[alpha=0.8]
C1QC	Enet[alpha=0.8]
NQO2	Enet[alpha=0.8]
SNX10	Enet[alpha=0.8]
IFNGR1	Enet[alpha=0.8]
APBB2	Enet[alpha=0.9]
SYDE1	Enet[alpha=0.9]
CLCN1	Enet[alpha=0.9]
ITPKB	Enet[alpha=0.9]
AZI2	Enet[alpha=0.9]
PLAGL2	Enet[alpha=0.9]
SHD	Enet[alpha=0.9]
BTLA	Enet[alpha=0.9]
DAZL	Enet[alpha=0.9]
UNC93B1	Enet[alpha=0.9]
BANK1	Enet[alpha=0.9]
CSF1R	Enet[alpha=0.9]
HS3ST1	Enet[alpha=0.9]
PAX5	Enet[alpha=0.9]
SWAP70	Enet[alpha=0.9]
SMO	Enet[alpha=0.9]
CD300A	Enet[alpha=0.9]
F5	Enet[alpha=0.9]
SNAI1	Enet[alpha=0.9]
ASGR2	Enet[alpha=0.9]
CXCL9	Enet[alpha=0.9]
PILRA	Enet[alpha=0.9]
GPBAR1	Enet[alpha=0.9]
FCN1	Enet[alpha=0.9]
MCOLN1	Enet[alpha=0.9]
COL9A3	Enet[alpha=0.9]
GPR20	Enet[alpha=0.9]
CLEC4D	Enet[alpha=0.9]
ADM	Enet[alpha=0.9]
AVPR2	Enet[alpha=0.9]
C1QC	Enet[alpha=0.9]
NQO2	Enet[alpha=0.9]
SNX10	Enet[alpha=0.9]
IFNGR1	Enet[alpha=0.9]
APBB2	Lasso
SYDE1	Lasso
CLCN1	Lasso
ITPKB	Lasso
AZI2	Lasso
PLAGL2	Lasso
SHD	Lasso
BTLA	Lasso
DAZL	Lasso
UNC93B1	Lasso
BANK1	Lasso
CSF1R	Lasso
HS3ST1	Lasso
PAX5	Lasso
SWAP70	Lasso
SMO	Lasso
CD300A	Lasso
F5	Lasso
SNAI1	Lasso
ASGR2	Lasso
CXCL9	Lasso
PILRA	Lasso
GPBAR1	Lasso
FCN1	Lasso
MCOLN1	Lasso
COL9A3	Lasso
GPR20	Lasso
CLEC4D	Lasso
ADM	Lasso
AVPR2	Lasso
C1QC	Lasso
NQO2	Lasso
SNX10	Lasso
IFNGR1	Lasso
APBB2	Enet[alpha=0.7]
SYDE1	Enet[alpha=0.7]
CLCN1	Enet[alpha=0.7]
ITPKB	Enet[alpha=0.7]
AZI2	Enet[alpha=0.7]
PLAGL2	Enet[alpha=0.7]
SHD	Enet[alpha=0.7]
BTLA	Enet[alpha=0.7]
DAZL	Enet[alpha=0.7]
UNC93B1	Enet[alpha=0.7]
BANK1	Enet[alpha=0.7]
CSF1R	Enet[alpha=0.7]
HS3ST1	Enet[alpha=0.7]
PAX5	Enet[alpha=0.7]
SWAP70	Enet[alpha=0.7]
SMO	Enet[alpha=0.7]
CD300A	Enet[alpha=0.7]
F5	Enet[alpha=0.7]
SNAI1	Enet[alpha=0.7]
ASGR2	Enet[alpha=0.7]
CXCL9	Enet[alpha=0.7]
PILRA	Enet[alpha=0.7]
GPBAR1	Enet[alpha=0.7]
FCN1	Enet[alpha=0.7]
MCOLN1	Enet[alpha=0.7]
AQP9	Enet[alpha=0.7]
COL9A3	Enet[alpha=0.7]
GPR20	Enet[alpha=0.7]
CLEC4D	Enet[alpha=0.7]
ADM	Enet[alpha=0.7]
AVPR2	Enet[alpha=0.7]
C1QC	Enet[alpha=0.7]
NQO2	Enet[alpha=0.7]
SNX10	Enet[alpha=0.7]
IFNGR1	Enet[alpha=0.7]
APBB2	glmBoost+Enet[alpha=0.9]
SYDE1	glmBoost+Enet[alpha=0.9]
CLCN1	glmBoost+Enet[alpha=0.9]
ITPKB	glmBoost+Enet[alpha=0.9]
AZI2	glmBoost+Enet[alpha=0.9]
PLAGL2	glmBoost+Enet[alpha=0.9]
SHD	glmBoost+Enet[alpha=0.9]
BTLA	glmBoost+Enet[alpha=0.9]
DAZL	glmBoost+Enet[alpha=0.9]
UNC93B1	glmBoost+Enet[alpha=0.9]
BANK1	glmBoost+Enet[alpha=0.9]
CSF1R	glmBoost+Enet[alpha=0.9]
SWAP70	glmBoost+Enet[alpha=0.9]
CD300A	glmBoost+Enet[alpha=0.9]
F5	glmBoost+Enet[alpha=0.9]
SNAI1	glmBoost+Enet[alpha=0.9]
ASGR2	glmBoost+Enet[alpha=0.9]
CXCL9	glmBoost+Enet[alpha=0.9]
PILRA	glmBoost+Enet[alpha=0.9]
ADM	glmBoost+Enet[alpha=0.9]
AVPR2	glmBoost+Enet[alpha=0.9]
C1QC	glmBoost+Enet[alpha=0.9]
APBB2	glmBoost+Lasso
SYDE1	glmBoost+Lasso
CLCN1	glmBoost+Lasso
ITPKB	glmBoost+Lasso
AZI2	glmBoost+Lasso
PLAGL2	glmBoost+Lasso
SHD	glmBoost+Lasso
BTLA	glmBoost+Lasso
DAZL	glmBoost+Lasso
UNC93B1	glmBoost+Lasso
BANK1	glmBoost+Lasso
CSF1R	glmBoost+Lasso
SWAP70	glmBoost+Lasso
CD300A	glmBoost+Lasso
F5	glmBoost+Lasso
SNAI1	glmBoost+Lasso
ASGR2	glmBoost+Lasso
CXCL9	glmBoost+Lasso
PILRA	glmBoost+Lasso
ADM	glmBoost+Lasso
AVPR2	glmBoost+Lasso
C1QC	glmBoost+Lasso
APBB2	Lasso+plsRglm
SYDE1	Lasso+plsRglm
CLCN1	Lasso+plsRglm
ITPKB	Lasso+plsRglm
AZI2	Lasso+plsRglm
PLAGL2	Lasso+plsRglm
SHD	Lasso+plsRglm
BTLA	Lasso+plsRglm
DAZL	Lasso+plsRglm
UNC93B1	Lasso+plsRglm
BANK1	Lasso+plsRglm
CSF1R	Lasso+plsRglm
HS3ST1	Lasso+plsRglm
PAX5	Lasso+plsRglm
SWAP70	Lasso+plsRglm
SMO	Lasso+plsRglm
CD300A	Lasso+plsRglm
F5	Lasso+plsRglm
SNAI1	Lasso+plsRglm
ASGR2	Lasso+plsRglm
CXCL9	Lasso+plsRglm
PILRA	Lasso+plsRglm
GPBAR1	Lasso+plsRglm
FCN1	Lasso+plsRglm
MCOLN1	Lasso+plsRglm
COL9A3	Lasso+plsRglm
CLEC4D	Lasso+plsRglm
ADM	Lasso+plsRglm
AVPR2	Lasso+plsRglm
C1QC	Lasso+plsRglm
NQO2	Lasso+plsRglm
SNX10	Lasso+plsRglm
IFNGR1	Lasso+plsRglm
APBB2	glmBoost+plsRglm
SYDE1	glmBoost+plsRglm
CLCN1	glmBoost+plsRglm
ITPKB	glmBoost+plsRglm
AZI2	glmBoost+plsRglm
PLAGL2	glmBoost+plsRglm
SHD	glmBoost+plsRglm
BTLA	glmBoost+plsRglm
DAZL	glmBoost+plsRglm
UNC93B1	glmBoost+plsRglm
BANK1	glmBoost+plsRglm
CSF1R	glmBoost+plsRglm
SWAP70	glmBoost+plsRglm
CD300A	glmBoost+plsRglm
F5	glmBoost+plsRglm
SNAI1	glmBoost+plsRglm
ASGR2	glmBoost+plsRglm
CXCL9	glmBoost+plsRglm
PILRA	glmBoost+plsRglm
ADM	glmBoost+plsRglm
AVPR2	glmBoost+plsRglm
C1QC	glmBoost+plsRglm
APBB2	glmBoost+Stepglm[forward]
SYDE1	glmBoost+Stepglm[forward]
CLCN1	glmBoost+Stepglm[forward]
ITPKB	glmBoost+Stepglm[forward]
AZI2	glmBoost+Stepglm[forward]
PLAGL2	glmBoost+Stepglm[forward]
SHD	glmBoost+Stepglm[forward]
BTLA	glmBoost+Stepglm[forward]
DAZL	glmBoost+Stepglm[forward]
UNC93B1	glmBoost+Stepglm[forward]
BANK1	glmBoost+Stepglm[forward]
CSF1R	glmBoost+Stepglm[forward]
SWAP70	glmBoost+Stepglm[forward]
CD300A	glmBoost+Stepglm[forward]
F5	glmBoost+Stepglm[forward]
SNAI1	glmBoost+Stepglm[forward]
ASGR2	glmBoost+Stepglm[forward]
CXCL9	glmBoost+Stepglm[forward]
PILRA	glmBoost+Stepglm[forward]
ADM	glmBoost+Stepglm[forward]
AVPR2	glmBoost+Stepglm[forward]
C1QC	glmBoost+Stepglm[forward]
APBB2	Lasso+Stepglm[forward]
SYDE1	Lasso+Stepglm[forward]
CLCN1	Lasso+Stepglm[forward]
ITPKB	Lasso+Stepglm[forward]
AZI2	Lasso+Stepglm[forward]
PLAGL2	Lasso+Stepglm[forward]
SHD	Lasso+Stepglm[forward]
BTLA	Lasso+Stepglm[forward]
DAZL	Lasso+Stepglm[forward]
UNC93B1	Lasso+Stepglm[forward]
BANK1	Lasso+Stepglm[forward]
CSF1R	Lasso+Stepglm[forward]
HS3ST1	Lasso+Stepglm[forward]
PAX5	Lasso+Stepglm[forward]
SWAP70	Lasso+Stepglm[forward]
SMO	Lasso+Stepglm[forward]
CD300A	Lasso+Stepglm[forward]
F5	Lasso+Stepglm[forward]
SNAI1	Lasso+Stepglm[forward]
ASGR2	Lasso+Stepglm[forward]
CXCL9	Lasso+Stepglm[forward]
PILRA	Lasso+Stepglm[forward]
GPBAR1	Lasso+Stepglm[forward]
FCN1	Lasso+Stepglm[forward]
MCOLN1	Lasso+Stepglm[forward]
COL9A3	Lasso+Stepglm[forward]
GPR20	Lasso+Stepglm[forward]
CLEC4D	Lasso+Stepglm[forward]
ADM	Lasso+Stepglm[forward]
AVPR2	Lasso+Stepglm[forward]
C1QC	Lasso+Stepglm[forward]
NQO2	Lasso+Stepglm[forward]
SNX10	Lasso+Stepglm[forward]
IFNGR1	Lasso+Stepglm[forward]
APBB2	RF+SVM
CLCN1	RF+SVM
SYDE1	RF+SVM
SHD	RF+SVM
PAX5	RF+SVM
HS3ST1	RF+SVM
SNAI1	RF+SVM
DAZL	RF+SVM
FLT1	RF+SVM
CYP1B1	RF+SVM
CD300A	RF+SVM
ITPKB	RF+SVM
PLAGL2	RF+SVM
UNC93B1	RF+SVM
AVPR2	RF+SVM
BANK1	RF+SVM
CXCL9	RF+SVM
BTLA	RF+SVM
SNX2	RF+SVM
PILRA	RF+SVM
AZI2	RF+SVM
SWAP70	RF+SVM
COL9A3	RF+SVM
HNMT	RF+SVM
ADM	RF+SVM
MGST1	RF+SVM
MSN	RF+SVM
APBB2	Stepglm[forward]
SYDE1	Stepglm[forward]
CLCN1	Stepglm[forward]
ITPKB	Stepglm[forward]
CYP1B1	Stepglm[forward]
ACSL4	Stepglm[forward]
AZI2	Stepglm[forward]
PLAGL2	Stepglm[forward]
SHD	Stepglm[forward]
SNX2	Stepglm[forward]
ZCCHC7	Stepglm[forward]
FLT1	Stepglm[forward]
SCAP	Stepglm[forward]
MSN	Stepglm[forward]
BTLA	Stepglm[forward]
DAZL	Stepglm[forward]
SPAG17	Stepglm[forward]
UNC93B1	Stepglm[forward]
BANK1	Stepglm[forward]
S100A8	Stepglm[forward]
CSF1R	Stepglm[forward]
HS3ST1	Stepglm[forward]
PAX5	Stepglm[forward]
SIGIRR	Stepglm[forward]
RBM10	Stepglm[forward]
SWAP70	Stepglm[forward]
SMO	Stepglm[forward]
CD300A	Stepglm[forward]
SLC27A1	Stepglm[forward]
F5	Stepglm[forward]
HNMT	Stepglm[forward]
COBLL1	Stepglm[forward]
SNAI1	Stepglm[forward]
ASGR2	Stepglm[forward]
CXCL9	Stepglm[forward]
PILRA	Stepglm[forward]
ALDH3B1	Stepglm[forward]
TLR10	Stepglm[forward]
IDH1	Stepglm[forward]
FBXL5	Stepglm[forward]
PRAM1	Stepglm[forward]
HMOX1	Stepglm[forward]
GRN	Stepglm[forward]
GPBAR1	Stepglm[forward]
CCR2	Stepglm[forward]
FCN1	Stepglm[forward]
TNFRSF1B	Stepglm[forward]
MCOLN1	Stepglm[forward]
PGM2	Stepglm[forward]
MS4A6A	Stepglm[forward]
TNFSF10	Stepglm[forward]
AQP9	Stepglm[forward]
WARS	Stepglm[forward]
COL9A3	Stepglm[forward]
CTBS	Stepglm[forward]
GPR20	Stepglm[forward]
FZD2	Stepglm[forward]
CLEC4D	Stepglm[forward]
ADM	Stepglm[forward]
CTSZ	Stepglm[forward]
COL8A2	Stepglm[forward]
RTN4	Stepglm[forward]
CYBRD1	Stepglm[forward]
AVPR2	Stepglm[forward]
ETS2	Stepglm[forward]
C1QC	Stepglm[forward]
OSBPL11	Stepglm[forward]
SLC18A1	Stepglm[forward]
NQO2	Stepglm[forward]
CD300LB	Stepglm[forward]
MGST1	Stepglm[forward]
SNX10	Stepglm[forward]
RP2	Stepglm[forward]
IFNGR1	Stepglm[forward]
GCA	Stepglm[forward]
PROK2	Stepglm[forward]
TNFSF13B	Stepglm[forward]
ITGA6	Stepglm[forward]
APBB2	plsRglm
SYDE1	plsRglm
CLCN1	plsRglm
ITPKB	plsRglm
CYP1B1	plsRglm
ACSL4	plsRglm
AZI2	plsRglm
PLAGL2	plsRglm
SHD	plsRglm
SNX2	plsRglm
ZCCHC7	plsRglm
FLT1	plsRglm
SCAP	plsRglm
MSN	plsRglm
BTLA	plsRglm
DAZL	plsRglm
SPAG17	plsRglm
UNC93B1	plsRglm
BANK1	plsRglm
S100A8	plsRglm
CSF1R	plsRglm
HS3ST1	plsRglm
PAX5	plsRglm
SIGIRR	plsRglm
RBM10	plsRglm
SWAP70	plsRglm
SMO	plsRglm
CD300A	plsRglm
SLC27A1	plsRglm
F5	plsRglm
HNMT	plsRglm
COBLL1	plsRglm
SNAI1	plsRglm
ASGR2	plsRglm
CXCL9	plsRglm
PILRA	plsRglm
ALDH3B1	plsRglm
TLR10	plsRglm
IDH1	plsRglm
FBXL5	plsRglm
PRAM1	plsRglm
HMOX1	plsRglm
GRN	plsRglm
GPBAR1	plsRglm
CCR2	plsRglm
FCN1	plsRglm
TNFRSF1B	plsRglm
MCOLN1	plsRglm
PGM2	plsRglm
MS4A6A	plsRglm
TNFSF10	plsRglm
AQP9	plsRglm
WARS	plsRglm
COL9A3	plsRglm
CTBS	plsRglm
CLEC4D	plsRglm
ADM	plsRglm
COL8A2	plsRglm
RTN4	plsRglm
CYBRD1	plsRglm
AVPR2	plsRglm
ETS2	plsRglm
C1QC	plsRglm
OSBPL11	plsRglm
NQO2	plsRglm
MGST1	plsRglm
SNX10	plsRglm
RP2	plsRglm
IFNGR1	plsRglm
GCA	plsRglm
PROK2	plsRglm
TNFSF13B	plsRglm
APBB2	RF+Ridge
CLCN1	RF+Ridge
SYDE1	RF+Ridge
SHD	RF+Ridge
PAX5	RF+Ridge
HS3ST1	RF+Ridge
SNAI1	RF+Ridge
DAZL	RF+Ridge
FLT1	RF+Ridge
CYP1B1	RF+Ridge
CD300A	RF+Ridge
ITPKB	RF+Ridge
PLAGL2	RF+Ridge
UNC93B1	RF+Ridge
AVPR2	RF+Ridge
BANK1	RF+Ridge
CXCL9	RF+Ridge
BTLA	RF+Ridge
SNX2	RF+Ridge
PILRA	RF+Ridge
AZI2	RF+Ridge
SWAP70	RF+Ridge
COL9A3	RF+Ridge
HNMT	RF+Ridge
ADM	RF+Ridge
MGST1	RF+Ridge
MSN	RF+Ridge
APBB2	RF+Enet[alpha=0.1]
CLCN1	RF+Enet[alpha=0.1]
SYDE1	RF+Enet[alpha=0.1]
SHD	RF+Enet[alpha=0.1]
PAX5	RF+Enet[alpha=0.1]
HS3ST1	RF+Enet[alpha=0.1]
SNAI1	RF+Enet[alpha=0.1]
DAZL	RF+Enet[alpha=0.1]
FLT1	RF+Enet[alpha=0.1]
CYP1B1	RF+Enet[alpha=0.1]
CD300A	RF+Enet[alpha=0.1]
ITPKB	RF+Enet[alpha=0.1]
PLAGL2	RF+Enet[alpha=0.1]
UNC93B1	RF+Enet[alpha=0.1]
AVPR2	RF+Enet[alpha=0.1]
BANK1	RF+Enet[alpha=0.1]
CXCL9	RF+Enet[alpha=0.1]
BTLA	RF+Enet[alpha=0.1]
SNX2	RF+Enet[alpha=0.1]
PILRA	RF+Enet[alpha=0.1]
AZI2	RF+Enet[alpha=0.1]
SWAP70	RF+Enet[alpha=0.1]
COL9A3	RF+Enet[alpha=0.1]
HNMT	RF+Enet[alpha=0.1]
ADM	RF+Enet[alpha=0.1]
MGST1	RF+Enet[alpha=0.1]
APBB2	RF+plsRglm
CLCN1	RF+plsRglm
SYDE1	RF+plsRglm
SHD	RF+plsRglm
PAX5	RF+plsRglm
HS3ST1	RF+plsRglm
SNAI1	RF+plsRglm
DAZL	RF+plsRglm
FLT1	RF+plsRglm
CYP1B1	RF+plsRglm
CD300A	RF+plsRglm
ITPKB	RF+plsRglm
PLAGL2	RF+plsRglm
UNC93B1	RF+plsRglm
AVPR2	RF+plsRglm
BANK1	RF+plsRglm
CXCL9	RF+plsRglm
BTLA	RF+plsRglm
SNX2	RF+plsRglm
PILRA	RF+plsRglm
AZI2	RF+plsRglm
SWAP70	RF+plsRglm
COL9A3	RF+plsRglm
HNMT	RF+plsRglm
ADM	RF+plsRglm
MGST1	RF+plsRglm
MSN	RF+plsRglm
APBB2	RF+Stepglm[forward]
CLCN1	RF+Stepglm[forward]
SYDE1	RF+Stepglm[forward]
SHD	RF+Stepglm[forward]
PAX5	RF+Stepglm[forward]
HS3ST1	RF+Stepglm[forward]
SNAI1	RF+Stepglm[forward]
DAZL	RF+Stepglm[forward]
FLT1	RF+Stepglm[forward]
CYP1B1	RF+Stepglm[forward]
CD300A	RF+Stepglm[forward]
ITPKB	RF+Stepglm[forward]
PLAGL2	RF+Stepglm[forward]
UNC93B1	RF+Stepglm[forward]
AVPR2	RF+Stepglm[forward]
BANK1	RF+Stepglm[forward]
CXCL9	RF+Stepglm[forward]
BTLA	RF+Stepglm[forward]
SNX2	RF+Stepglm[forward]
PILRA	RF+Stepglm[forward]
AZI2	RF+Stepglm[forward]
SWAP70	RF+Stepglm[forward]
COL9A3	RF+Stepglm[forward]
HNMT	RF+Stepglm[forward]
ADM	RF+Stepglm[forward]
MGST1	RF+Stepglm[forward]
MSN	RF+Stepglm[forward]
APBB2	RF+Enet[alpha=0.2]
CLCN1	RF+Enet[alpha=0.2]
SYDE1	RF+Enet[alpha=0.2]
SHD	RF+Enet[alpha=0.2]
PAX5	RF+Enet[alpha=0.2]
HS3ST1	RF+Enet[alpha=0.2]
SNAI1	RF+Enet[alpha=0.2]
DAZL	RF+Enet[alpha=0.2]
FLT1	RF+Enet[alpha=0.2]
CYP1B1	RF+Enet[alpha=0.2]
CD300A	RF+Enet[alpha=0.2]
ITPKB	RF+Enet[alpha=0.2]
PLAGL2	RF+Enet[alpha=0.2]
UNC93B1	RF+Enet[alpha=0.2]
AVPR2	RF+Enet[alpha=0.2]
BANK1	RF+Enet[alpha=0.2]
CXCL9	RF+Enet[alpha=0.2]
BTLA	RF+Enet[alpha=0.2]
PILRA	RF+Enet[alpha=0.2]
AZI2	RF+Enet[alpha=0.2]
SWAP70	RF+Enet[alpha=0.2]
COL9A3	RF+Enet[alpha=0.2]
HNMT	RF+Enet[alpha=0.2]
ADM	RF+Enet[alpha=0.2]
MGST1	RF+Enet[alpha=0.2]
APBB2	RF+Enet[alpha=0.3]
CLCN1	RF+Enet[alpha=0.3]
SYDE1	RF+Enet[alpha=0.3]
SHD	RF+Enet[alpha=0.3]
PAX5	RF+Enet[alpha=0.3]
HS3ST1	RF+Enet[alpha=0.3]
SNAI1	RF+Enet[alpha=0.3]
DAZL	RF+Enet[alpha=0.3]
FLT1	RF+Enet[alpha=0.3]
CYP1B1	RF+Enet[alpha=0.3]
CD300A	RF+Enet[alpha=0.3]
ITPKB	RF+Enet[alpha=0.3]
PLAGL2	RF+Enet[alpha=0.3]
UNC93B1	RF+Enet[alpha=0.3]
AVPR2	RF+Enet[alpha=0.3]
BANK1	RF+Enet[alpha=0.3]
CXCL9	RF+Enet[alpha=0.3]
BTLA	RF+Enet[alpha=0.3]
PILRA	RF+Enet[alpha=0.3]
AZI2	RF+Enet[alpha=0.3]
SWAP70	RF+Enet[alpha=0.3]
COL9A3	RF+Enet[alpha=0.3]
HNMT	RF+Enet[alpha=0.3]
ADM	RF+Enet[alpha=0.3]
MGST1	RF+Enet[alpha=0.3]
APBB2	RF+Enet[alpha=0.6]
CLCN1	RF+Enet[alpha=0.6]
SYDE1	RF+Enet[alpha=0.6]
SHD	RF+Enet[alpha=0.6]
PAX5	RF+Enet[alpha=0.6]
HS3ST1	RF+Enet[alpha=0.6]
SNAI1	RF+Enet[alpha=0.6]
DAZL	RF+Enet[alpha=0.6]
CYP1B1	RF+Enet[alpha=0.6]
CD300A	RF+Enet[alpha=0.6]
ITPKB	RF+Enet[alpha=0.6]
PLAGL2	RF+Enet[alpha=0.6]
UNC93B1	RF+Enet[alpha=0.6]
AVPR2	RF+Enet[alpha=0.6]
BANK1	RF+Enet[alpha=0.6]
CXCL9	RF+Enet[alpha=0.6]
BTLA	RF+Enet[alpha=0.6]
PILRA	RF+Enet[alpha=0.6]
AZI2	RF+Enet[alpha=0.6]
SWAP70	RF+Enet[alpha=0.6]
COL9A3	RF+Enet[alpha=0.6]
HNMT	RF+Enet[alpha=0.6]
ADM	RF+Enet[alpha=0.6]
MGST1	RF+Enet[alpha=0.6]
APBB2	RF+Lasso
CLCN1	RF+Lasso
SYDE1	RF+Lasso
SHD	RF+Lasso
PAX5	RF+Lasso
HS3ST1	RF+Lasso
SNAI1	RF+Lasso
DAZL	RF+Lasso
CYP1B1	RF+Lasso
CD300A	RF+Lasso
PLAGL2	RF+Lasso
UNC93B1	RF+Lasso
AVPR2	RF+Lasso
BANK1	RF+Lasso
CXCL9	RF+Lasso
BTLA	RF+Lasso
PILRA	RF+Lasso
AZI2	RF+Lasso
SWAP70	RF+Lasso
COL9A3	RF+Lasso
HNMT	RF+Lasso
ADM	RF+Lasso
MGST1	RF+Lasso
APBB2	RF+Enet[alpha=0.7]
CLCN1	RF+Enet[alpha=0.7]
SYDE1	RF+Enet[alpha=0.7]
SHD	RF+Enet[alpha=0.7]
PAX5	RF+Enet[alpha=0.7]
HS3ST1	RF+Enet[alpha=0.7]
SNAI1	RF+Enet[alpha=0.7]
DAZL	RF+Enet[alpha=0.7]
CYP1B1	RF+Enet[alpha=0.7]
CD300A	RF+Enet[alpha=0.7]
ITPKB	RF+Enet[alpha=0.7]
PLAGL2	RF+Enet[alpha=0.7]
UNC93B1	RF+Enet[alpha=0.7]
AVPR2	RF+Enet[alpha=0.7]
BANK1	RF+Enet[alpha=0.7]
CXCL9	RF+Enet[alpha=0.7]
BTLA	RF+Enet[alpha=0.7]
PILRA	RF+Enet[alpha=0.7]
AZI2	RF+Enet[alpha=0.7]
SWAP70	RF+Enet[alpha=0.7]
COL9A3	RF+Enet[alpha=0.7]
HNMT	RF+Enet[alpha=0.7]
ADM	RF+Enet[alpha=0.7]
MGST1	RF+Enet[alpha=0.7]
APBB2	RF+Enet[alpha=0.5]
CLCN1	RF+Enet[alpha=0.5]
SYDE1	RF+Enet[alpha=0.5]
SHD	RF+Enet[alpha=0.5]
PAX5	RF+Enet[alpha=0.5]
HS3ST1	RF+Enet[alpha=0.5]
SNAI1	RF+Enet[alpha=0.5]
DAZL	RF+Enet[alpha=0.5]
CYP1B1	RF+Enet[alpha=0.5]
CD300A	RF+Enet[alpha=0.5]
ITPKB	RF+Enet[alpha=0.5]
PLAGL2	RF+Enet[alpha=0.5]
UNC93B1	RF+Enet[alpha=0.5]
AVPR2	RF+Enet[alpha=0.5]
BANK1	RF+Enet[alpha=0.5]
CXCL9	RF+Enet[alpha=0.5]
BTLA	RF+Enet[alpha=0.5]
PILRA	RF+Enet[alpha=0.5]
AZI2	RF+Enet[alpha=0.5]
SWAP70	RF+Enet[alpha=0.5]
COL9A3	RF+Enet[alpha=0.5]
HNMT	RF+Enet[alpha=0.5]
ADM	RF+Enet[alpha=0.5]
MGST1	RF+Enet[alpha=0.5]
APBB2	RF+glmBoost
CLCN1	RF+glmBoost
SYDE1	RF+glmBoost
SHD	RF+glmBoost
PAX5	RF+glmBoost
HS3ST1	RF+glmBoost
SNAI1	RF+glmBoost
DAZL	RF+glmBoost
CYP1B1	RF+glmBoost
CD300A	RF+glmBoost
ITPKB	RF+glmBoost
PLAGL2	RF+glmBoost
UNC93B1	RF+glmBoost
AVPR2	RF+glmBoost
BANK1	RF+glmBoost
CXCL9	RF+glmBoost
BTLA	RF+glmBoost
PILRA	RF+glmBoost
AZI2	RF+glmBoost
SWAP70	RF+glmBoost
COL9A3	RF+glmBoost
HNMT	RF+glmBoost
ADM	RF+glmBoost
APBB2	RF+Enet[alpha=0.9]
CLCN1	RF+Enet[alpha=0.9]
SYDE1	RF+Enet[alpha=0.9]
SHD	RF+Enet[alpha=0.9]
PAX5	RF+Enet[alpha=0.9]
HS3ST1	RF+Enet[alpha=0.9]
SNAI1	RF+Enet[alpha=0.9]
DAZL	RF+Enet[alpha=0.9]
CYP1B1	RF+Enet[alpha=0.9]
CD300A	RF+Enet[alpha=0.9]
PLAGL2	RF+Enet[alpha=0.9]
UNC93B1	RF+Enet[alpha=0.9]
AVPR2	RF+Enet[alpha=0.9]
BANK1	RF+Enet[alpha=0.9]
CXCL9	RF+Enet[alpha=0.9]
BTLA	RF+Enet[alpha=0.9]
PILRA	RF+Enet[alpha=0.9]
AZI2	RF+Enet[alpha=0.9]
SWAP70	RF+Enet[alpha=0.9]
COL9A3	RF+Enet[alpha=0.9]
HNMT	RF+Enet[alpha=0.9]
ADM	RF+Enet[alpha=0.9]
MGST1	RF+Enet[alpha=0.9]
APBB2	RF+Enet[alpha=0.4]
CLCN1	RF+Enet[alpha=0.4]
SYDE1	RF+Enet[alpha=0.4]
SHD	RF+Enet[alpha=0.4]
PAX5	RF+Enet[alpha=0.4]
HS3ST1	RF+Enet[alpha=0.4]
SNAI1	RF+Enet[alpha=0.4]
DAZL	RF+Enet[alpha=0.4]
FLT1	RF+Enet[alpha=0.4]
CYP1B1	RF+Enet[alpha=0.4]
CD300A	RF+Enet[alpha=0.4]
ITPKB	RF+Enet[alpha=0.4]
PLAGL2	RF+Enet[alpha=0.4]
UNC93B1	RF+Enet[alpha=0.4]
AVPR2	RF+Enet[alpha=0.4]
BANK1	RF+Enet[alpha=0.4]
CXCL9	RF+Enet[alpha=0.4]
BTLA	RF+Enet[alpha=0.4]
PILRA	RF+Enet[alpha=0.4]
AZI2	RF+Enet[alpha=0.4]
SWAP70	RF+Enet[alpha=0.4]
COL9A3	RF+Enet[alpha=0.4]
HNMT	RF+Enet[alpha=0.4]
ADM	RF+Enet[alpha=0.4]
MGST1	RF+Enet[alpha=0.4]
APBB2	RF+Enet[alpha=0.8]
CLCN1	RF+Enet[alpha=0.8]
SYDE1	RF+Enet[alpha=0.8]
SHD	RF+Enet[alpha=0.8]
PAX5	RF+Enet[alpha=0.8]
HS3ST1	RF+Enet[alpha=0.8]
SNAI1	RF+Enet[alpha=0.8]
DAZL	RF+Enet[alpha=0.8]
CYP1B1	RF+Enet[alpha=0.8]
CD300A	RF+Enet[alpha=0.8]
ITPKB	RF+Enet[alpha=0.8]
PLAGL2	RF+Enet[alpha=0.8]
UNC93B1	RF+Enet[alpha=0.8]
AVPR2	RF+Enet[alpha=0.8]
BANK1	RF+Enet[alpha=0.8]
CXCL9	RF+Enet[alpha=0.8]
BTLA	RF+Enet[alpha=0.8]
PILRA	RF+Enet[alpha=0.8]
AZI2	RF+Enet[alpha=0.8]
SWAP70	RF+Enet[alpha=0.8]
COL9A3	RF+Enet[alpha=0.8]
HNMT	RF+Enet[alpha=0.8]
ADM	RF+Enet[alpha=0.8]
MGST1	RF+Enet[alpha=0.8]
APBB2	RF+Stepglm[both]
CLCN1	RF+Stepglm[both]
PAX5	RF+Stepglm[both]
HS3ST1	RF+Stepglm[both]
DAZL	RF+Stepglm[both]
CD300A	RF+Stepglm[both]
PLAGL2	RF+Stepglm[both]
UNC93B1	RF+Stepglm[both]
AVPR2	RF+Stepglm[both]
CXCL9	RF+Stepglm[both]
BTLA	RF+Stepglm[both]
SNX2	RF+Stepglm[both]
PILRA	RF+Stepglm[both]
SWAP70	RF+Stepglm[both]
ADM	RF+Stepglm[both]
MGST1	RF+Stepglm[both]
APBB2	RF+Stepglm[backward]
CLCN1	RF+Stepglm[backward]
PAX5	RF+Stepglm[backward]
HS3ST1	RF+Stepglm[backward]
DAZL	RF+Stepglm[backward]
CD300A	RF+Stepglm[backward]
PLAGL2	RF+Stepglm[backward]
UNC93B1	RF+Stepglm[backward]
AVPR2	RF+Stepglm[backward]
CXCL9	RF+Stepglm[backward]
BTLA	RF+Stepglm[backward]
SNX2	RF+Stepglm[backward]
PILRA	RF+Stepglm[backward]
SWAP70	RF+Stepglm[backward]
ADM	RF+Stepglm[backward]
MGST1	RF+Stepglm[backward]
APBB2	Stepglm[both]+Ridge
SYDE1	Stepglm[both]+Ridge
CLCN1	Stepglm[both]+Ridge
ITPKB	Stepglm[both]+Ridge
AZI2	Stepglm[both]+Ridge
PLAGL2	Stepglm[both]+Ridge
SCAP	Stepglm[both]+Ridge
BTLA	Stepglm[both]+Ridge
DAZL	Stepglm[both]+Ridge
SPAG17	Stepglm[both]+Ridge
UNC93B1	Stepglm[both]+Ridge
S100A8	Stepglm[both]+Ridge
CSF1R	Stepglm[both]+Ridge
HS3ST1	Stepglm[both]+Ridge
PAX5	Stepglm[both]+Ridge
RBM10	Stepglm[both]+Ridge
SWAP70	Stepglm[both]+Ridge
SLC27A1	Stepglm[both]+Ridge
F5	Stepglm[both]+Ridge
SNAI1	Stepglm[both]+Ridge
ASGR2	Stepglm[both]+Ridge
CXCL9	Stepglm[both]+Ridge
PILRA	Stepglm[both]+Ridge
ALDH3B1	Stepglm[both]+Ridge
FBXL5	Stepglm[both]+Ridge
PRAM1	Stepglm[both]+Ridge
GPBAR1	Stepglm[both]+Ridge
CCR2	Stepglm[both]+Ridge
TNFRSF1B	Stepglm[both]+Ridge
MCOLN1	Stepglm[both]+Ridge
MS4A6A	Stepglm[both]+Ridge
TNFSF10	Stepglm[both]+Ridge
COL9A3	Stepglm[both]+Ridge
GPR20	Stepglm[both]+Ridge
CLEC4D	Stepglm[both]+Ridge
ADM	Stepglm[both]+Ridge
COL8A2	Stepglm[both]+Ridge
RTN4	Stepglm[both]+Ridge
AVPR2	Stepglm[both]+Ridge
C1QC	Stepglm[both]+Ridge
OSBPL11	Stepglm[both]+Ridge
CD300LB	Stepglm[both]+Ridge
SNX10	Stepglm[both]+Ridge
RP2	Stepglm[both]+Ridge
GCA	Stepglm[both]+Ridge
PROK2	Stepglm[both]+Ridge
TNFSF13B	Stepglm[both]+Ridge
ITGA6	Stepglm[both]+Ridge
APBB2	Stepglm[backward]+Ridge
SYDE1	Stepglm[backward]+Ridge
CLCN1	Stepglm[backward]+Ridge
ITPKB	Stepglm[backward]+Ridge
AZI2	Stepglm[backward]+Ridge
PLAGL2	Stepglm[backward]+Ridge
SCAP	Stepglm[backward]+Ridge
BTLA	Stepglm[backward]+Ridge
DAZL	Stepglm[backward]+Ridge
SPAG17	Stepglm[backward]+Ridge
UNC93B1	Stepglm[backward]+Ridge
S100A8	Stepglm[backward]+Ridge
CSF1R	Stepglm[backward]+Ridge
HS3ST1	Stepglm[backward]+Ridge
PAX5	Stepglm[backward]+Ridge
RBM10	Stepglm[backward]+Ridge
SWAP70	Stepglm[backward]+Ridge
SLC27A1	Stepglm[backward]+Ridge
F5	Stepglm[backward]+Ridge
SNAI1	Stepglm[backward]+Ridge
ASGR2	Stepglm[backward]+Ridge
CXCL9	Stepglm[backward]+Ridge
PILRA	Stepglm[backward]+Ridge
ALDH3B1	Stepglm[backward]+Ridge
FBXL5	Stepglm[backward]+Ridge
PRAM1	Stepglm[backward]+Ridge
GPBAR1	Stepglm[backward]+Ridge
CCR2	Stepglm[backward]+Ridge
TNFRSF1B	Stepglm[backward]+Ridge
MCOLN1	Stepglm[backward]+Ridge
MS4A6A	Stepglm[backward]+Ridge
TNFSF10	Stepglm[backward]+Ridge
COL9A3	Stepglm[backward]+Ridge
GPR20	Stepglm[backward]+Ridge
CLEC4D	Stepglm[backward]+Ridge
ADM	Stepglm[backward]+Ridge
COL8A2	Stepglm[backward]+Ridge
RTN4	Stepglm[backward]+Ridge
AVPR2	Stepglm[backward]+Ridge
C1QC	Stepglm[backward]+Ridge
OSBPL11	Stepglm[backward]+Ridge
CD300LB	Stepglm[backward]+Ridge
SNX10	Stepglm[backward]+Ridge
RP2	Stepglm[backward]+Ridge
GCA	Stepglm[backward]+Ridge
PROK2	Stepglm[backward]+Ridge
TNFSF13B	Stepglm[backward]+Ridge
ITGA6	Stepglm[backward]+Ridge
APBB2	Stepglm[both]+plsRglm
SYDE1	Stepglm[both]+plsRglm
CLCN1	Stepglm[both]+plsRglm
ITPKB	Stepglm[both]+plsRglm
AZI2	Stepglm[both]+plsRglm
PLAGL2	Stepglm[both]+plsRglm
SCAP	Stepglm[both]+plsRglm
BTLA	Stepglm[both]+plsRglm
DAZL	Stepglm[both]+plsRglm
SPAG17	Stepglm[both]+plsRglm
UNC93B1	Stepglm[both]+plsRglm
S100A8	Stepglm[both]+plsRglm
CSF1R	Stepglm[both]+plsRglm
HS3ST1	Stepglm[both]+plsRglm
PAX5	Stepglm[both]+plsRglm
RBM10	Stepglm[both]+plsRglm
SWAP70	Stepglm[both]+plsRglm
SLC27A1	Stepglm[both]+plsRglm
F5	Stepglm[both]+plsRglm
SNAI1	Stepglm[both]+plsRglm
ASGR2	Stepglm[both]+plsRglm
CXCL9	Stepglm[both]+plsRglm
PILRA	Stepglm[both]+plsRglm
ALDH3B1	Stepglm[both]+plsRglm
FBXL5	Stepglm[both]+plsRglm
PRAM1	Stepglm[both]+plsRglm
GPBAR1	Stepglm[both]+plsRglm
CCR2	Stepglm[both]+plsRglm
TNFRSF1B	Stepglm[both]+plsRglm
MCOLN1	Stepglm[both]+plsRglm
MS4A6A	Stepglm[both]+plsRglm
TNFSF10	Stepglm[both]+plsRglm
COL9A3	Stepglm[both]+plsRglm
CLEC4D	Stepglm[both]+plsRglm
ADM	Stepglm[both]+plsRglm
COL8A2	Stepglm[both]+plsRglm
RTN4	Stepglm[both]+plsRglm
AVPR2	Stepglm[both]+plsRglm
C1QC	Stepglm[both]+plsRglm
OSBPL11	Stepglm[both]+plsRglm
SNX10	Stepglm[both]+plsRglm
RP2	Stepglm[both]+plsRglm
GCA	Stepglm[both]+plsRglm
PROK2	Stepglm[both]+plsRglm
TNFSF13B	Stepglm[both]+plsRglm
APBB2	Stepglm[backward]+plsRglm
SYDE1	Stepglm[backward]+plsRglm
CLCN1	Stepglm[backward]+plsRglm
ITPKB	Stepglm[backward]+plsRglm
AZI2	Stepglm[backward]+plsRglm
PLAGL2	Stepglm[backward]+plsRglm
SCAP	Stepglm[backward]+plsRglm
BTLA	Stepglm[backward]+plsRglm
DAZL	Stepglm[backward]+plsRglm
SPAG17	Stepglm[backward]+plsRglm
UNC93B1	Stepglm[backward]+plsRglm
S100A8	Stepglm[backward]+plsRglm
CSF1R	Stepglm[backward]+plsRglm
HS3ST1	Stepglm[backward]+plsRglm
PAX5	Stepglm[backward]+plsRglm
RBM10	Stepglm[backward]+plsRglm
SWAP70	Stepglm[backward]+plsRglm
SLC27A1	Stepglm[backward]+plsRglm
F5	Stepglm[backward]+plsRglm
SNAI1	Stepglm[backward]+plsRglm
ASGR2	Stepglm[backward]+plsRglm
CXCL9	Stepglm[backward]+plsRglm
PILRA	Stepglm[backward]+plsRglm
ALDH3B1	Stepglm[backward]+plsRglm
FBXL5	Stepglm[backward]+plsRglm
PRAM1	Stepglm[backward]+plsRglm
GPBAR1	Stepglm[backward]+plsRglm
CCR2	Stepglm[backward]+plsRglm
TNFRSF1B	Stepglm[backward]+plsRglm
MCOLN1	Stepglm[backward]+plsRglm
MS4A6A	Stepglm[backward]+plsRglm
TNFSF10	Stepglm[backward]+plsRglm
COL9A3	Stepglm[backward]+plsRglm
CLEC4D	Stepglm[backward]+plsRglm
ADM	Stepglm[backward]+plsRglm
COL8A2	Stepglm[backward]+plsRglm
RTN4	Stepglm[backward]+plsRglm
AVPR2	Stepglm[backward]+plsRglm
C1QC	Stepglm[backward]+plsRglm
OSBPL11	Stepglm[backward]+plsRglm
SNX10	Stepglm[backward]+plsRglm
RP2	Stepglm[backward]+plsRglm
GCA	Stepglm[backward]+plsRglm
PROK2	Stepglm[backward]+plsRglm
TNFSF13B	Stepglm[backward]+plsRglm
APBB2	Stepglm[both]+Enet[alpha=0.9]
SYDE1	Stepglm[both]+Enet[alpha=0.9]
CLCN1	Stepglm[both]+Enet[alpha=0.9]
ITPKB	Stepglm[both]+Enet[alpha=0.9]
AZI2	Stepglm[both]+Enet[alpha=0.9]
PLAGL2	Stepglm[both]+Enet[alpha=0.9]
SCAP	Stepglm[both]+Enet[alpha=0.9]
BTLA	Stepglm[both]+Enet[alpha=0.9]
DAZL	Stepglm[both]+Enet[alpha=0.9]
SPAG17	Stepglm[both]+Enet[alpha=0.9]
UNC93B1	Stepglm[both]+Enet[alpha=0.9]
S100A8	Stepglm[both]+Enet[alpha=0.9]
CSF1R	Stepglm[both]+Enet[alpha=0.9]
HS3ST1	Stepglm[both]+Enet[alpha=0.9]
PAX5	Stepglm[both]+Enet[alpha=0.9]
RBM10	Stepglm[both]+Enet[alpha=0.9]
SWAP70	Stepglm[both]+Enet[alpha=0.9]
F5	Stepglm[both]+Enet[alpha=0.9]
SNAI1	Stepglm[both]+Enet[alpha=0.9]
ASGR2	Stepglm[both]+Enet[alpha=0.9]
CXCL9	Stepglm[both]+Enet[alpha=0.9]
PILRA	Stepglm[both]+Enet[alpha=0.9]
ALDH3B1	Stepglm[both]+Enet[alpha=0.9]
FBXL5	Stepglm[both]+Enet[alpha=0.9]
PRAM1	Stepglm[both]+Enet[alpha=0.9]
GPBAR1	Stepglm[both]+Enet[alpha=0.9]
CCR2	Stepglm[both]+Enet[alpha=0.9]
MCOLN1	Stepglm[both]+Enet[alpha=0.9]
MS4A6A	Stepglm[both]+Enet[alpha=0.9]
COL9A3	Stepglm[both]+Enet[alpha=0.9]
GPR20	Stepglm[both]+Enet[alpha=0.9]
CLEC4D	Stepglm[both]+Enet[alpha=0.9]
ADM	Stepglm[both]+Enet[alpha=0.9]
COL8A2	Stepglm[both]+Enet[alpha=0.9]
AVPR2	Stepglm[both]+Enet[alpha=0.9]
C1QC	Stepglm[both]+Enet[alpha=0.9]
CD300LB	Stepglm[both]+Enet[alpha=0.9]
SNX10	Stepglm[both]+Enet[alpha=0.9]
APBB2	Stepglm[backward]+Enet[alpha=0.9]
SYDE1	Stepglm[backward]+Enet[alpha=0.9]
CLCN1	Stepglm[backward]+Enet[alpha=0.9]
ITPKB	Stepglm[backward]+Enet[alpha=0.9]
AZI2	Stepglm[backward]+Enet[alpha=0.9]
PLAGL2	Stepglm[backward]+Enet[alpha=0.9]
SCAP	Stepglm[backward]+Enet[alpha=0.9]
BTLA	Stepglm[backward]+Enet[alpha=0.9]
DAZL	Stepglm[backward]+Enet[alpha=0.9]
SPAG17	Stepglm[backward]+Enet[alpha=0.9]
UNC93B1	Stepglm[backward]+Enet[alpha=0.9]
S100A8	Stepglm[backward]+Enet[alpha=0.9]
CSF1R	Stepglm[backward]+Enet[alpha=0.9]
HS3ST1	Stepglm[backward]+Enet[alpha=0.9]
PAX5	Stepglm[backward]+Enet[alpha=0.9]
RBM10	Stepglm[backward]+Enet[alpha=0.9]
SWAP70	Stepglm[backward]+Enet[alpha=0.9]
F5	Stepglm[backward]+Enet[alpha=0.9]
SNAI1	Stepglm[backward]+Enet[alpha=0.9]
ASGR2	Stepglm[backward]+Enet[alpha=0.9]
CXCL9	Stepglm[backward]+Enet[alpha=0.9]
PILRA	Stepglm[backward]+Enet[alpha=0.9]
ALDH3B1	Stepglm[backward]+Enet[alpha=0.9]
FBXL5	Stepglm[backward]+Enet[alpha=0.9]
PRAM1	Stepglm[backward]+Enet[alpha=0.9]
GPBAR1	Stepglm[backward]+Enet[alpha=0.9]
CCR2	Stepglm[backward]+Enet[alpha=0.9]
MCOLN1	Stepglm[backward]+Enet[alpha=0.9]
MS4A6A	Stepglm[backward]+Enet[alpha=0.9]
COL9A3	Stepglm[backward]+Enet[alpha=0.9]
GPR20	Stepglm[backward]+Enet[alpha=0.9]
CLEC4D	Stepglm[backward]+Enet[alpha=0.9]
ADM	Stepglm[backward]+Enet[alpha=0.9]
COL8A2	Stepglm[backward]+Enet[alpha=0.9]
AVPR2	Stepglm[backward]+Enet[alpha=0.9]
C1QC	Stepglm[backward]+Enet[alpha=0.9]
CD300LB	Stepglm[backward]+Enet[alpha=0.9]
SNX10	Stepglm[backward]+Enet[alpha=0.9]
APBB2	Stepglm[both]+Enet[alpha=0.1]
SYDE1	Stepglm[both]+Enet[alpha=0.1]
CLCN1	Stepglm[both]+Enet[alpha=0.1]
ITPKB	Stepglm[both]+Enet[alpha=0.1]
AZI2	Stepglm[both]+Enet[alpha=0.1]
PLAGL2	Stepglm[both]+Enet[alpha=0.1]
SCAP	Stepglm[both]+Enet[alpha=0.1]
BTLA	Stepglm[both]+Enet[alpha=0.1]
DAZL	Stepglm[both]+Enet[alpha=0.1]
SPAG17	Stepglm[both]+Enet[alpha=0.1]
UNC93B1	Stepglm[both]+Enet[alpha=0.1]
S100A8	Stepglm[both]+Enet[alpha=0.1]
CSF1R	Stepglm[both]+Enet[alpha=0.1]
HS3ST1	Stepglm[both]+Enet[alpha=0.1]
PAX5	Stepglm[both]+Enet[alpha=0.1]
RBM10	Stepglm[both]+Enet[alpha=0.1]
SWAP70	Stepglm[both]+Enet[alpha=0.1]
SLC27A1	Stepglm[both]+Enet[alpha=0.1]
F5	Stepglm[both]+Enet[alpha=0.1]
SNAI1	Stepglm[both]+Enet[alpha=0.1]
ASGR2	Stepglm[both]+Enet[alpha=0.1]
CXCL9	Stepglm[both]+Enet[alpha=0.1]
PILRA	Stepglm[both]+Enet[alpha=0.1]
ALDH3B1	Stepglm[both]+Enet[alpha=0.1]
FBXL5	Stepglm[both]+Enet[alpha=0.1]
PRAM1	Stepglm[both]+Enet[alpha=0.1]
GPBAR1	Stepglm[both]+Enet[alpha=0.1]
CCR2	Stepglm[both]+Enet[alpha=0.1]
TNFRSF1B	Stepglm[both]+Enet[alpha=0.1]
MCOLN1	Stepglm[both]+Enet[alpha=0.1]
MS4A6A	Stepglm[both]+Enet[alpha=0.1]
TNFSF10	Stepglm[both]+Enet[alpha=0.1]
COL9A3	Stepglm[both]+Enet[alpha=0.1]
GPR20	Stepglm[both]+Enet[alpha=0.1]
CLEC4D	Stepglm[both]+Enet[alpha=0.1]
ADM	Stepglm[both]+Enet[alpha=0.1]
COL8A2	Stepglm[both]+Enet[alpha=0.1]
RTN4	Stepglm[both]+Enet[alpha=0.1]
AVPR2	Stepglm[both]+Enet[alpha=0.1]
C1QC	Stepglm[both]+Enet[alpha=0.1]
CD300LB	Stepglm[both]+Enet[alpha=0.1]
SNX10	Stepglm[both]+Enet[alpha=0.1]
RP2	Stepglm[both]+Enet[alpha=0.1]
GCA	Stepglm[both]+Enet[alpha=0.1]
PROK2	Stepglm[both]+Enet[alpha=0.1]
ITGA6	Stepglm[both]+Enet[alpha=0.1]
APBB2	Stepglm[backward]+Enet[alpha=0.1]
SYDE1	Stepglm[backward]+Enet[alpha=0.1]
CLCN1	Stepglm[backward]+Enet[alpha=0.1]
ITPKB	Stepglm[backward]+Enet[alpha=0.1]
AZI2	Stepglm[backward]+Enet[alpha=0.1]
PLAGL2	Stepglm[backward]+Enet[alpha=0.1]
SCAP	Stepglm[backward]+Enet[alpha=0.1]
BTLA	Stepglm[backward]+Enet[alpha=0.1]
DAZL	Stepglm[backward]+Enet[alpha=0.1]
SPAG17	Stepglm[backward]+Enet[alpha=0.1]
UNC93B1	Stepglm[backward]+Enet[alpha=0.1]
S100A8	Stepglm[backward]+Enet[alpha=0.1]
CSF1R	Stepglm[backward]+Enet[alpha=0.1]
HS3ST1	Stepglm[backward]+Enet[alpha=0.1]
PAX5	Stepglm[backward]+Enet[alpha=0.1]
RBM10	Stepglm[backward]+Enet[alpha=0.1]
SWAP70	Stepglm[backward]+Enet[alpha=0.1]
SLC27A1	Stepglm[backward]+Enet[alpha=0.1]
F5	Stepglm[backward]+Enet[alpha=0.1]
SNAI1	Stepglm[backward]+Enet[alpha=0.1]
ASGR2	Stepglm[backward]+Enet[alpha=0.1]
CXCL9	Stepglm[backward]+Enet[alpha=0.1]
PILRA	Stepglm[backward]+Enet[alpha=0.1]
ALDH3B1	Stepglm[backward]+Enet[alpha=0.1]
FBXL5	Stepglm[backward]+Enet[alpha=0.1]
PRAM1	Stepglm[backward]+Enet[alpha=0.1]
GPBAR1	Stepglm[backward]+Enet[alpha=0.1]
CCR2	Stepglm[backward]+Enet[alpha=0.1]
TNFRSF1B	Stepglm[backward]+Enet[alpha=0.1]
MCOLN1	Stepglm[backward]+Enet[alpha=0.1]
MS4A6A	Stepglm[backward]+Enet[alpha=0.1]
TNFSF10	Stepglm[backward]+Enet[alpha=0.1]
COL9A3	Stepglm[backward]+Enet[alpha=0.1]
GPR20	Stepglm[backward]+Enet[alpha=0.1]
CLEC4D	Stepglm[backward]+Enet[alpha=0.1]
ADM	Stepglm[backward]+Enet[alpha=0.1]
COL8A2	Stepglm[backward]+Enet[alpha=0.1]
RTN4	Stepglm[backward]+Enet[alpha=0.1]
AVPR2	Stepglm[backward]+Enet[alpha=0.1]
C1QC	Stepglm[backward]+Enet[alpha=0.1]
CD300LB	Stepglm[backward]+Enet[alpha=0.1]
SNX10	Stepglm[backward]+Enet[alpha=0.1]
RP2	Stepglm[backward]+Enet[alpha=0.1]
GCA	Stepglm[backward]+Enet[alpha=0.1]
PROK2	Stepglm[backward]+Enet[alpha=0.1]
ITGA6	Stepglm[backward]+Enet[alpha=0.1]
APBB2	Stepglm[both]+Enet[alpha=0.8]
SYDE1	Stepglm[both]+Enet[alpha=0.8]
CLCN1	Stepglm[both]+Enet[alpha=0.8]
ITPKB	Stepglm[both]+Enet[alpha=0.8]
AZI2	Stepglm[both]+Enet[alpha=0.8]
PLAGL2	Stepglm[both]+Enet[alpha=0.8]
SCAP	Stepglm[both]+Enet[alpha=0.8]
BTLA	Stepglm[both]+Enet[alpha=0.8]
DAZL	Stepglm[both]+Enet[alpha=0.8]
SPAG17	Stepglm[both]+Enet[alpha=0.8]
UNC93B1	Stepglm[both]+Enet[alpha=0.8]
S100A8	Stepglm[both]+Enet[alpha=0.8]
CSF1R	Stepglm[both]+Enet[alpha=0.8]
HS3ST1	Stepglm[both]+Enet[alpha=0.8]
PAX5	Stepglm[both]+Enet[alpha=0.8]
RBM10	Stepglm[both]+Enet[alpha=0.8]
SWAP70	Stepglm[both]+Enet[alpha=0.8]
F5	Stepglm[both]+Enet[alpha=0.8]
SNAI1	Stepglm[both]+Enet[alpha=0.8]
ASGR2	Stepglm[both]+Enet[alpha=0.8]
CXCL9	Stepglm[both]+Enet[alpha=0.8]
PILRA	Stepglm[both]+Enet[alpha=0.8]
ALDH3B1	Stepglm[both]+Enet[alpha=0.8]
FBXL5	Stepglm[both]+Enet[alpha=0.8]
PRAM1	Stepglm[both]+Enet[alpha=0.8]
GPBAR1	Stepglm[both]+Enet[alpha=0.8]
CCR2	Stepglm[both]+Enet[alpha=0.8]
MCOLN1	Stepglm[both]+Enet[alpha=0.8]
MS4A6A	Stepglm[both]+Enet[alpha=0.8]
COL9A3	Stepglm[both]+Enet[alpha=0.8]
GPR20	Stepglm[both]+Enet[alpha=0.8]
CLEC4D	Stepglm[both]+Enet[alpha=0.8]
ADM	Stepglm[both]+Enet[alpha=0.8]
COL8A2	Stepglm[both]+Enet[alpha=0.8]
RTN4	Stepglm[both]+Enet[alpha=0.8]
AVPR2	Stepglm[both]+Enet[alpha=0.8]
C1QC	Stepglm[both]+Enet[alpha=0.8]
CD300LB	Stepglm[both]+Enet[alpha=0.8]
SNX10	Stepglm[both]+Enet[alpha=0.8]
APBB2	Stepglm[backward]+Enet[alpha=0.8]
SYDE1	Stepglm[backward]+Enet[alpha=0.8]
CLCN1	Stepglm[backward]+Enet[alpha=0.8]
ITPKB	Stepglm[backward]+Enet[alpha=0.8]
AZI2	Stepglm[backward]+Enet[alpha=0.8]
PLAGL2	Stepglm[backward]+Enet[alpha=0.8]
SCAP	Stepglm[backward]+Enet[alpha=0.8]
BTLA	Stepglm[backward]+Enet[alpha=0.8]
DAZL	Stepglm[backward]+Enet[alpha=0.8]
[truncated: 3,145 more rows]

## Sheet: S9
Supplemental file S9: Functional and pathway Enrichment of 16 features selected by MLalgorithms in schizophrenia.
GO_BP (Top 10)
ID	Description	GeneRatio	BgRatio	pvalue	p.adjust	qvalue	geneID	Count
GO:0035809	regulation of urine volume	2/16	22/18723	0.00015659	0.0836677	0.0547999	ADM/AVPR2	2
GO:0060806	negative regulation of cell differentiation involved in embryonic placenta development	1/16	1/18723	0.000854564	0.0836677	0.0547999	SNAI1	1
GO:0019229	regulation of vasoconstriction	2/16	66/18723	0.00142253	0.0836677	0.0547999	ADM/AVPR2	2
GO:0050810	regulation of steroid biosynthetic process	2/16	69/18723	0.0015535	0.0836677	0.0547999	SNAI1/ADM	2
GO:0033030	negative regulation of neutrophil apoptotic process	1/16	2/18723	0.00170844	0.0836677	0.0547999	ITPKB	1
GO:0033633	negative regulation of cell-cell adhesion mediated by integrin	1/16	2/18723	0.00170844	0.0836677	0.0547999	SWAP70	1
GO:0044565	dendritic cell proliferation	1/16	2/18723	0.00170844	0.0836677	0.0547999	AZI2	1
GO:2000184	positive regulation of progesterone biosynthetic process	1/16	2/18723	0.00170844	0.0836677	0.0547999	ADM	1
GO:0001892	embryonic placenta development	2/16	82/18723	0.00218495	0.0836677	0.0547999	SNAI1/ADM	2
GO:0042310	vasoconstriction	2/16	84/18723	0.00229123	0.0836677	0.0547999	ADM/AVPR2	2
GO_CC (Top 10)
GO:0001650	fibrillar center	2/15	140/19550	0.00502939	0.091888	0.0716476	PAX5/SNAI1	2
GO:0032009	early phagosome	1/15	12/19550	0.00917098	0.091888	0.0716476	UNC93B1	1
GO:0030027	lamellipodium	2/15	202/19550	0.0102098	0.091888	0.0716476	APBB2/SWAP70	2
GO:0005721	pericentric heterochromatin	1/15	22/19550	0.0167534	0.113086	0.0881759	SNAI1	1
GO:0030139	endocytic vesicle	2/15	336/19550	0.0266793	0.144068	0.112334	UNC93B1/AVPR2	2
GO:0034707	chloride channel complex	1/15	50/19550	0.0376972	0.15639	0.121942	CLCN1	1
GO:0031252	cell leading edge	2/15	422/19550	0.0405456	0.15639	0.121942	APBB2/SWAP70	2
GO:0030669	clathrin-coated endocytic vesicle membrane	1/15	72/19550	0.0538601	0.163766	0.127693	AVPR2	1
GO:0000792	heterochromatin	1/15	73/19550	0.0545887	0.163766	0.127693	SNAI1	1
GO:0045334	clathrin-coated endocytic vesicle	1/15	91/19550	0.0676147	0.18256	0.142347	AVPR2	1
GO_MF (Top 10)
GO:0031700	adrenomedullin receptor binding	1/16	1/18368	0.00087108	0.0426829	0.0284247	ADM	1
GO:0008440	inositol-1,4,5-trisphosphate 3-kinase activity	1/16	4/18368	0.00348005	0.0567481	0.0377915	ITPKB	1
GO:0051766	inositol trisphosphate kinase activity	1/16	5/18368	0.00434829	0.0567481	0.0377915	ITPKB	1
GO:0005000	vasopressin receptor activity	1/16	7/18368	0.00608264	0.0567481	0.0377915	AVPR2	1
GO:0008467	[heparan sulfate]-glucosamine 3-sulfotransferase 1 activity	1/16	7/18368	0.00608264	0.0567481	0.0377915	HS3ST1	1
GO:0000828	inositol hexakisphosphate kinase activity	1/16	8/18368	0.00694875	0.0567481	0.0377915	ITPKB	1
GO:0005247	voltage-gated chloride channel activity	1/16	11/18368	0.00954284	0.0613519	0.0408573	CLCN1	1
GO:0035325	Toll-like receptor binding	1/16	12/18368	0.0104061	0.0613519	0.0408573	UNC93B1	1
GO:0008494	translation activator activity	1/16	13/18368	0.0112687	0.0613519	0.0408573	DAZL	1
GO:0034483	heparan sulfate sulfotransferase activity	1/16	15/18368	0.0129918	0.0636596	0.0423941	HS3ST1	1
KEGG (Top 10)
ID	Description	GeneRatio	BgRatio	pvalue	p.adjust	qvalue	geneID	Count
hsa00534	Glycosaminoglycan biosynthesis - heparan sulfate / heparin	1/8	24/8840	0.0215226	0.134128	0.102682	HS3ST1	1
hsa04962	Vasopressin-regulated water reabsorption	1/8	44/8840	0.0391474	0.134128	0.102682	AVPR2	1
hsa04080	Neuroactive ligand-receptor interaction	1/8	368/8840	0.0409742	0.134128	0.102682	ADM/AVPR2	2
hsa04622	RIG-I-like receptor signaling pathway	1/8	72/8840	0.0633552	0.134128	0.102682	AZI2	1
hsa00562	Inositol phosphate metabolism	1/8	73/8840	0.0642098	0.134128	0.102682	ITPKB	1
hsa04520	Adherens junction	1/8	93/8840	0.0811592	0.134128	0.102682	SNAI1	1
hsa04070	Phosphatidylinositol signaling system	1/8	98/8840	0.0853544	0.134128	0.102682	ITPKB	1
hsa04270	Vascular smooth muscle contraction	1/8	134/8840	0.115068	0.155463	0.119015	ADM	1
hsa04072	Phospholipase D signaling pathway	1/8	149/8840	0.127197	0.155463	0.119015	AVPR2	1
hsa05202	Transcriptional misregulation in cancer	1/8	193/8840	0.161941	0.178135	0.136371	PAX5	1

## Sheet: S10
Supplemental file S10: GSEA of DEGs among Clusters and Subgroups.
Clusters
ID	Description	setSize	enrichmentScore	NES	pvalue	p.adjust	qvalue	rank	leading_edge	core_enrichment
HALLMARK_HEME_METABOLISM	HALLMARK_HEME_METABOLISM	122	-0.599974	-2.66353	1e-10	5e-09	4e-09	889	tags=40%, list=13%, signal=36%	CTSB/BMP2K/BNIP3L/SEC14L1/CLCN3/ATP6V0A1/XK/NR3C1/LMO2/TSPAN5/PICALM/MYL4/SPTB/ERMAP/HMBS/FECH/C3/RIOK3/ADIPOR1/KLF3/HBQ1/CAST/FBXO7/BLVRB/KEL/SLC22A4/MPP1/TMCC2/SDCBP/EPB41/MKRN1/FBXO9/SIDT2/SMOX/OSBP2/SLC25A37/PDZK1IP1/CA1/GYPE/BPGM/HBD/UCP2/E2F2/GYPA/EPB42/TRIM58/CA2/SELENBP1/SLC4A1
HALLMARK_INTERFERON_GAMMA_RESPONSE	HALLMARK_INTERFERON_GAMMA_RESPONSE	147	-0.495051	-2.26487	4.83724e-10	1.20931e-08	9.67447e-09	1251	tags=38%, list=18%, signal=32%	IL7/LATS2/LCP2/IFITM2/FAS/PML/UBE2L6/NMI/PSME1/XAF1/CD38/CD86/TNFAIP3/OAS3/GBP4/CASP8/ADAR/CD40/MYD88/MX1/TDRD7/EIF2AK2/PARP14/ISOC1/FGL2/TRAFD1/PTPN2/CSF2RB/SAMHD1/GCH1/CFH/ST3GAL5/IRF1/HIF1A/TRIM21/ISG15/PLA2G4A/BATF2/JAK2/IFIH1/SERPING1/ARL4A/APOL6/STAT1/TXNIP/EIF4E3/SAMD9L/STAT2/PELI1/EPSTI1/RSAD2/BPGM/IFI44/PIM1/IFI44L/IFI27
HALLMARK_INTERFERON_ALPHA_RESPONSE	HALLMARK_INTERFERON_ALPHA_RESPONSE	69	-0.54752	-2.20466	7.44547e-07	1.24091e-05	9.92729e-06	1160	tags=42%, list=17%, signal=35%	IFITM2/CSF1/UBE2L6/NMI/PSME1/GBP4/CASP8/ADAR/MX1/TDRD7/PARP9/EIF2AK2/PARP14/TRAFD1/IRF1/TRIM21/ISG15/BATF2/IFIH1/TXNIP/SAMD9L/GMPR/STAT2/EPSTI1/RSAD2/IFI44/OAS1/IFI44L/IFI27
HALLMARK_TNFA_SIGNALING_VIA_NFKB	HALLMARK_TNFA_SIGNALING_VIA_NFKB	125	-0.425155	-1.89231	1.003e-05	0.000125375	0.0001003	1748	tags=44%, list=25%, signal=34%	DNAJB4/SPHK1/ATP2B1/NFKB1/MAFF/TNF/REL/CD80/BTG2/MARCKS/CEBPD/IL7R/SQSTM1/BCL3/TANK/MAP3K8/PLEK/DUSP5/LITAF/CSF1/TGIF1/PDLIM5/KLF2/TNFAIP3/PTX3/SNN/SERPINB8/ID2/PTGER4/STAT5A/FOS/ZFP36/SDC4/CEBPB/SLC2A3/GCH1/IRF1/GADD45A/PTPRE/EDN1/PHLDA1/CCNL1/EFNA1/IFIH1/GEM/ATF3/KLF10/KLF4/NFE2L2/TSC22D1/CXCL2/DUSP4/EGR2/F2RL1/G0S2
HALLMARK_COMPLEMENT	HALLMARK_COMPLEMENT	134	-0.409034	-1.8584	2.67045e-05	0.000267045	0.000213636	1209	tags=34%, list=17%, signal=29%	PLEK/DUSP5/SERPINC1/LCP2/GATA3/AKAP10/CTSO/GNAI2/DOCK9/TNFAIP3/PRKCD/CDA/CTSB/CD40LG/MT3/DUSP6/DOCK4/WAS/CTSC/CEBPB/F8/CD46/GP1BA/PLAT/C3/CFH/IRF1/F5/PLA2G4A/LTF/CD55/CR1/CALM1/JAK2/SERPING1/C4BPB/HSPA1A/LIPA/SERPINA1/DOCK10/ITGAM/GP9/GCA/PIM1/CD36/CA2
HALLMARK_OXIDATIVE_PHOSPHORYLATION	HALLMARK_OXIDATIVE_PHOSPHORYLATION	143	0.39054	1.68613	0.000223733	0.00186444	0.00149155	1646	tags=36%, list=24%, signal=28%	NDUFA4/NDUFB7/COX7A2/MRPL11/NDUFB2/ATP6V1G1/COX7B/NDUFB3/NDUFS4/NDUFV1/NDUFA1/TIMM10/ETFB/SLC25A4/GPX4/NDUFS7/RHOT1/MFN2/HTRA2/MRPL15/TIMM13/POLR2F/HADHA/ISCU/COX6C/TCIRG1/OGDH/MRPS15/NDUFA8/NDUFS3/ATP6V1F/MRPS22/PMPCA/UQCRC1/ATP6V1E1/RHOT2/ACAT1/PHB2/ACAA1/COX4I1/ALAS1/ATP6V0B/BAX/MRPS12/ATP6V1D/AFG3L2/COX8A/SLC25A11/COX5B/NDUFB8/UQCRC2/FXN
HALLMARK_IL6_JAK_STAT3_SIGNALING	HALLMARK_IL6_JAK_STAT3_SIGNALING	55	-0.445305	-1.71598	0.0021844	0.0156028	0.0124823	1283	tags=42%, list=19%, signal=34%	MAP3K8/ITGA4/IL7/FAS/CSF1/CD38/MYD88/TNFRSF1B/HMOX1/PTPN2/CSF2RB/CSF3R/ITGB3/IRF1/CBL/CD9/CD14/IFNGR1/LEPR/STAT1/STAT2/PIM1/CD36
HALLMARK_KRAS_SIGNALING_UP	HALLMARK_KRAS_SIGNALING_UP	96	-0.349894	-1.50745	0.00600933	0.0375583	0.0300467	949	tags=25%, list=14%, signal=22%	TNFAIP3/HDAC9/TNFRSF1B/DUSP6/ID2/ST6GAL1/PLAT/JUP/CFH/GALNT3/CBL/GNG11/KLF4/MAFB/PTBP2/F13A1/PPBP/PLEK2/MMD/BPGM/TMEM176B/CA2/F2RL1/G0S2
Subgroups
ID	Description	setSize	enrichmentScore	NES	pvalue	p.adjust	qvalue	rank	leading_edge	core_enrichment
HALLMARK_HEME_METABOLISM	HALLMARK_HEME_METABOLISM	122	-0.716785	-2.85236	1e-10	1e-09	4.84211e-10	900	tags=46%, list=13%, signal=41%	ANK1/CTNS/BNIP3L/HMBS/ALAD/BTG2/GYPA/NCOA4/MBOAT2/LAMP2/GYPE/HEBP1/ATP6V0A1/SDCBP/SPTB/SIDT2/LMO2/EPB41/FBXO9/SLC22A4/HDGF/BLVRB/BMP2K/MKRN1/ERMAP/PPP2R5B/RIOK3/TSPAN5/HAGH/GLRX5/XK/KEL/SLC6A9/SEC14L1/BSG/TMCC2/FECH/HBQ1/BPGM/KLF1/FBXO7/MYL4/PDZK1IP1/ADIPOR1/SLC25A37/CA2/MPP1/E2F2/SMOX/HBD/OSBP2/EPB42/TRIM58/CA1/SLC4A1/SELENBP1
HALLMARK_INTERFERON_ALPHA_RESPONSE	HALLMARK_INTERFERON_ALPHA_RESPONSE	69	-0.744024	-2.66759	1e-10	1e-09	4.84211e-10	873	tags=58%, list=13%, signal=51%	CASP1/NUB1/PARP12/RTP4/RNF31/BST2/TRIM21/PSMB9/EIF2AK2/TDRD7/LGALS3BP/CD74/IRF2/IRF7/TRAFD1/UBE2L6/IFIH1/IFI30/ISG15/IRF1/GBP4/STAT2/IFI35/LY6E/PARP9/PLSCR1/PARP14/OASL/MX1/LAP3/SAMD9L/BATF2/OAS1/IFI44/IFIT3/EPSTI1/RSAD2/IFI44L/GMPR/IFI27
HALLMARK_TNFA_SIGNALING_VIA_NFKB	HALLMARK_TNFA_SIGNALING_VIA_NFKB	125	-0.65443	-2.60845	1e-10	1e-09	4.84211e-10	1222	tags=59%, list=18%, signal=50%	TNFAIP3/NINJ1/CFLAR/PDLIM5/EHD1/NFKBIE/SERPINB8/CEBPD/PHLDA2/RELB/PTPRE/PTX3/PLAU/PANX1/LITAF/EDN1/ETS2/CCNL1/IL15RA/SOD2/BTG2/F2RL1/BMP2/FUT4/EGR3/IRS2/TNFAIP6/NFIL3/PPP1R15A/IER5/RHOB/SLC2A3/GADD45B/GCH1/MXD1/TNIP1/BCL3/B4GALT5/MAP3K8/SPHK1/CEBPB/SQSTM1/SERPINE1/SOCS3/SDC4/CXCL3/JUNB/DDX58/DUSP5/IFIH1/KLF10/PLEK/MARCKS/GADD45A/IRF1/TNF/JUN/SNN/VEGFA/PLAUR/IL1B/ATF3/PTGS2/CXCL1/ZFP36/G0S2/FOS/EG…
HALLMARK_INTERFERON_GAMMA_RESPONSE	HALLMARK_INTERFERON_GAMMA_RESPONSE	147	-0.648289	-2.60784	1e-10	1e-09	4.84211e-10	1137	tags=53%, list=16%, signal=45%	PLA2G4A/CD38/HIF1A/IL15/TRIM25/ZNFX1/HLA-DRB1/TAPBP/IFITM2/FAS/CASP1/IL15RA/FGL2/PARP12/LCP2/RTP4/SOD2/RNF31/BST2/CIITA/TRIM21/JAK2/CD86/TNFAIP6/NUP93/IL18BP/CXCL9/IRF5/PSMB9/MYD88/EIF2AK2/TDRD7/LGALS3BP/GCH1/CD74/ZBP1/FPR1/STAT3/IRF2/SOCS3/IRF7/DDX58/TRAFD1/STAT1/PELI1/UBE2L6/IFIH1/IFI30/ISG15/MX2/IRF1/GBP4/STAT2/ARL4A/IFI35/PTGS2/LY6E/PLSCR1/PARP14/OASL/MX1/LAP3/SAMD9L/CSF2RB/BATF2/XAF1/BPGM/IF…
HALLMARK_MYC_TARGETS_V1	HALLMARK_MYC_TARGETS_V1	132	0.601691	2.57352	1e-10	1e-09	4.84211e-10	1413	tags=54%, list=20%, signal=44%	EEF1B2/SNRPD2/RPLP0/FBL/RPL14/RPL22/RPS6/HDDC2/PHB2/HSPE1/RSL1D1/CLNS1A/NAP1L1/APEX1/CCT2/VBP1/RPL6/SSBP1/IMPDH2/GLO1/GNL3/NME1/HSPD1/PSMA4/CANX/PSMD14/PRDX4/NDUFAB1/XPO1/USP1/BUB3/MAD2L1/SNRPD3/CDK4/DEK/YWHAQ/PWP1/CCT4/LSM2/ILF2/COPS5/RPL18/DDX18/MRPL23/LDHA/CCT3/COX5A/SNRPB2/EIF4G2/POLE3/DUT/MRPL9/RFC4/HSP90AB1/CBX3/RRM1/RAN/UBE2E1/TUFM/PSMA1/MCM7/TARDBP/SNRPD1/PA2G4/NPM1/VDAC3/DHX15/CNBP/GOT2/…
HALLMARK_INFLAMMATORY_RESPONSE	HALLMARK_INFLAMMATORY_RESPONSE	114	-0.592344	-2.32482	3.21607e-10	2.68006e-09	1.29771e-09	1185	tags=51%, list=17%, signal=43%	CD55/ATP2C1/OSM/HIF1A/IL15/PTPRE/MSR1/EDN1/TAPBP/KIF1B/TLR1/MEFV/ACVR1B/IL15RA/HPN/LCP2/RTP4/PSEN1/BTG2/FZD5/BST2/SCARF1/P2RY2/AQP9/TNFAIP6/PTAFR/CXCL9/EIF2AK2/ADORA2B/IRAK2/GCH1/MXD1/RHOG/CD14/TIMP1/FPR1/LYN/TNFRSF1B/SPHK1/SERPINE1/SLC31A2/C5AR1/IRF7/PTGIR/PROK2/IRF1/GNA15/C3AR1/PLAUR/IL1B/LY6E/NLRP3/CSF3R/ADM/GP1BA/FFAR2/ITGB3/CDKN1A
HALLMARK_IL6_JAK_STAT3_SIGNALING	HALLMARK_IL6_JAK_STAT3_SIGNALING	55	-0.708055	-2.43015	5.97595e-10	4.26853e-09	2.06687e-09	877	tags=53%, list=13%, signal=46%	FAS/IL12RB1/ACVR1B/IL15RA/TNFRSF1A/CXCL9/MYD88/CD9/CD14/MAP3K8/CD36/TNFRSF1B/STAT3/LTBR/SOCS3/CXCL3/PF4/STAT1/IRF1/TNF/JUN/STAT2/IL1B/CXCL1/CSF3R/HMOX1/CSF2RB/PIM1/ITGB3
HALLMARK_COAGULATION	HALLMARK_COAGULATION	70	-0.60537	-2.18594	2.62388e-07	1.63993e-06	7.9407e-07	1205	tags=46%, list=17%, signal=38%	ANG/CTSB/WDR1/PLAU/S100A13/CASP9/MMP15/PECAM1/GNB2/HPN/CLU/MSRB2/LAMP2/CD9/TIMP1/ADAM9/SERPINE1/FURIN/CFD/SERPINA1/PF4/C2/PLEK/GSN/VWF/SPARC/GP1BA/MMP9/PROS1/SERPING1/ITGB3/GP9
HALLMARK_COMPLEMENT	HALLMARK_COMPLEMENT	134	-0.511453	-2.0386	3.31784e-07	1.84325e-06	8.92519e-07	1222	tags=46%, list=18%, signal=38%	TNFAIP3/GNAI2/ANG/CTSB/CD55/EHD1/PLA2G4A/ATOX1/S100A13/CASP9/WAS/MMP15/CASP10/CASP1/GNB2/CR1/LCP2/HSPA1A/CLU/PSEN1/FCER1G/F5/GCA/LAMP2/ITGAM/JAK2/CD46/PSMB9/CTSC/RHOG/TIMP1/FCN1/XPNPEP1/LYN/CD36/ADAM9/CEBPB/SERPINE1/IRF2/IRF7/DUSP5/SERPINA1/C2/ANXA5/PLEK/IRF1/CDA/SRC/PLAUR/CASP5/CXCL1/C1QC/PRKCD/PLSCR1/LAP3/LTF/GP1BA/PIM1/CA2/SERPING1/GP9
HALLMARK_OXIDATIVE_PHOSPHORYLATION	HALLMARK_OXIDATIVE_PHOSPHORYLATION	143	0.446778	1.94447	1.90261e-06	9.51305e-06	4.60632e-06	1651	tags=40%, list=24%, signal=31%	NDUFA4/COX7A2/LDHB/ATP6V1G1/NDUFB2/PHB2/NDUFB3/MRPL11/NDUFS4/NDUFB7/COX6C/COX7B/MRPS15/MRPL15/GLUD1/ACAT1/MRPS22/NDUFA1/UQCRB/NDUFAB1/NDUFB8/POLR2F/COX4I1/MGST3/NDUFS3/PHYH/ACADM/UQCRC2/LDHA/RHOT1/COX5A/MDH1/MRPS30/COX11/TIMM8B/LRPPRC/GPX4/MTRR/MRPL35/MRPS12/NDUFA3/NDUFA8/NDUFC1/SLC25A4/SUCLG1/VDAC3/GOT2/NDUFB5/COX5B/ATP6V1F/SDHD/MTX2/RHOT2/TIMM13/ACADSB/TIMM10/ABCB7

[truncated: 1 more sheets: S11]
